# Supplementary material for: Transcriptome and Regulatory Network Analyses of CD19-CAR-T Immunotherapy for B-ALL
Source: Genomics Proteomics Bioinformatics. 2019 Jun 13;17(2):190–200. doi: 10.1016/j.gpb.2018.12.008 (PMC6620363; doi:10.1016/j.gpb.2018.12.008)
Supplement: Supplementary Table S1 [file mmc6.xls]

## Sheet: Gene expression matrix
Table S1 Expression matrix of genes, miRNAs and differentially expressed genes/miRNAs
Note: The four B-ALL patients, A, B, C, and D, were classified to be R and NR, depending on their response to the CAR-T therapy. D0 and D14 indicate 1 day before and 14 days after injection of CAR-T cells, respectively. CD19-CAR-T cells were infused with 1/3 dose at day 1 (D1) and 2/3 dose at day 2 (D2). B-ALL, B-cell acute lymphoblastic leukemia; CAR-T, chimeric antigen receptor T-cell; NR, non-…
Gene	NR-B-D0	NR-B-D14	R-A-D0	R-A-D14	R-D-D0	R-D-D14	R-C-D0	R-C-D14
A1BG	0.277916	0.000683	0.468872	0.53507	0.783765	1.80594	1.4357	2.51717
A2M	1.06151	0.391081	0.405763	4.86038	1.07885	1.92507	0.301918	0.568627
AAAS	4.58436	5.32635	8.63898	11.5761	6.03311	4.0241	7.69604	8.33051
AACS	0.686543	0.728027	1.52499	0.468832	0.352128	0.098787	0.340913	0.001
AAED1	0.164336	0.387325	1.70902	0.911884	1.40847	2.23667	1.3717	1.72956
AAGAB	3.94813	4.37706	8.70173	6.03128	10.443	8.00527	4.33828	6.69409
AAK1	0.799985	0.19998	0.918076	0.212616	0.286184	0.586164	2.27693	0.357
AAMDC	5.69342	3.07632	5.21543	5.17342	6.39636	2.8234	3.15249	7.43266
AAMP	15.1418	15.7274	15.4086	12.7173	7.7335	20.4226	17.5094	7.86597
AAR2	7.12482	3.37979	3.77486	5.76499	4.08838	1.43944	3.13525	5.71436
AARS	16.7943	23.6482	15.0028	14.8	7.93583	5.32483	9.74173	7.90433
AARS2	3.61873	3.02489	3.52122	3.45818	1.55337	1.28008	3.02954	2.48575
AARSD1	8.40971	5.49302	7.54778	6.90448	3.71129	1.96162	6.49091	7.46935
AASDH	1.45823	1.11783	2.21273	2.14805	1.99897	2.17103	2.946	1.62897
AASDHPPT	2.9434	4.36884	9.4656	4.24426	7.21374	3.29968	8.82926	4.6073
AATF	10.6582	9.24286	19.5178	14.3117	7.42871	8.6184	8.68191	9.0072
ABCA1	3.11843	4.49123	1.22327	1.15549	0.180746	0.625024	0.914096	1.54
ABCA13	0.006222	0.001	0.066776	1.34499	2.05238	1.05089	0.403569	1.71281
ABCA5	0.001	0.001	0.570247	0.301847	0.196968	0.589061	1.65558	0.319216
ABCA7	2.94372	1.94894	4.18441	4.24526	3.19354	1.19132	3.85176	6.08444
ABCA9	1.35285	0.267181	0.001	0.001	0.001	0.001	0.001	0.001
ABCB1	0.001	0.001	0.45161	0.05012	0.056988	1.63072	0.991108	0.242045
ABCB10	6.38197	8.23469	12.1677	75.9288	16.974	5.13245	12.954	20.5344
ABCB6	10.8318	1.6182	0.349911	30.8543	4.19701	0.001	0.443716	4.90859
ABCB7	2.93867	2.07482	2.63139	7.62021	4.74723	5.70411	8.79068	5.82915
ABCB8	3.46796	2.78329	4.79909	4.39559	1.25838	0.71038	2.93354	3.01329
ABCC1	2.6512	2.17037	1.46157	2.15048	0.684725	1.42377	2.879	3.09311
ABCC10	0.415896	0.333015	1.87516	0.567873	0.116913	0.189458	0.167644	0.017095
ABCC4	2.86343	2.10477	4.37299	8.37391	3.1329	1.15368	3.52123	1.40599
ABCC5	1.29193	0.545291	1.62015	2.87774	0.827695	0.870504	2.98738	3.64482
ABCD1	0.670152	0.651507	0.748885	0.499674	0.533639	1.20698	0.976751	0.896348
ABCD2	0.206815	0.071569	0.60985	1.32342	0.233035	0.709414	0.828558	0.001
ABCD3	2.44365	1.85979	5.22947	4.31265	8.38013	3.46564	7.57307	4.06923
ABCD4	4.58793	6.26877	3.04755	2.96012	1.55563	3.12749	1.52504	2.43864
ABCE1	8.54436	4.88208	15.8058	17.1815	7.72871	5.28623	11.8469	5.36576
ABCF1	3.57842	3.04797	5.467	1.29592	0.727098	0.557622	0.201483	1.31209
ABCF2	6.26117	6.86017	8.30187	8.0438	4.1795	5.08236	5.94682	4.64906
ABCF3	5.12656	5.71434	3.74314	4.04421	2.6269	3.23621	4.21574	4.65169
ABCG1	0.615043	0.625535	1.98304	1.19121	0.91603	0.36473	1.85236	1.1209
ABCG2	1.30409	0.588031	2.99526	4.68714	0.862291	0.22765	0.717969	0.567654
ABHD10	3.90956	4.08118	4.3292	3.24666	2.28299	2.86689	3.15231	1.96144
ABHD11	0.170129	0.190547	1.28562	0.573495	0.933574	0.848896	0.66798	0.497568
ABHD12	2.39107	2.33991	5.193	3.63893	2.93668	2.47351	2.41568	3.28475
ABHD12B	1.47409	1.69572	1.11568	0.001	0.001	0.001	0.001	0.001
ABHD13	3.5993	3.1344	4.22255	4.62712	3.70835	4.22819	4.77206	1.99995
ABHD14A	1.85228	1.81784	2.98253	1.4303	2.96805	0.776195	1.72249	2.83956
ABHD14B	2.74355	2.23948	2.16976	1.94278	1.81861	1.80539	2.37393	1.59937
ABHD15	1.25113	1.73524	0.759658	1.81392	2.12924	2.26142	0.52316	0.001
ABHD16A	15.6719	11.2163	12.2194	15.6001	11.6738	10.0143	5.65598	14.7082
ABHD17A	1.47611	7.4667	18.0283	4.72829	6.37588	11.5712	6.33043	10.1263
ABHD17B	6.89136	8.92924	13.0883	3.90252	4.54039	2.59498	2.30352	4.22566
ABHD2	5.22859	5.28943	5.77577	2.16345	1.76715	10.7649	5.20077	3.4982
ABHD3	16.8272	13.4508	4.9252	3.00791	2.95059	5.74452	5.59309	2.88764
ABHD4	1.12211	0.596052	2.93893	2.31873	0.331918	0.397139	1.35123	0.328346
ABHD5	5.68963	3.53229	8.21922	13.0554	13.1446	12.6664	15.1005	13.5734
ABHD6	1.164	1.96281	1.13898	0.914775	0.438611	0.97572	0.592122	0.817333
ABHD8	1.77113	2.99177	0.913153	0.509653	0.565241	0.729278	1.11737	1.22936
ABI1	5.72403	6.98501	4.34309	6.82126	5.20975	7.87169	3.11664	2.44759
ABI2	0.429037	0.322647	0.763591	1.01099	0.123373	0.126738	0.388726	0.191179
ABI3	2.73392	2.62099	11.3817	7.82781	1.46299	5.97791	1.49592	4.85599
ABL1	2.19882	1.8915	1.52039	1.5239	0.808012	0.376818	1.50463	0.901787
ABR	0.795493	1.95713	3.65025	1.84715	2.93521	5.98175	5.9643	4.47794
ABRACL	33.8401	19.3746	50.2004	21.9805	6.23734	8.5614	50.3314	6.68051
ABT1	0.797961	0.956471	2.38104	0.808484	3.46406	3.81196	6.08652	0.945912
ABTB1	0.454171	1.10348	1.23206	0.883426	1.31326	2.01335	0.983837	0.818502
AC004381.6	1.49141	0.539333	2.69578	3.52647	3.05332	0.290114	1.63274	1.85081
AC004556.1	6.20433	9.93896	13.9945	10.6894	7.12039	4.53632	12.3061	8.41211
AC005943.2	1.12322	0.0615	0.36299	0.001	0.001	0.001	0.084028	0.001
AC009065.4	1.22811	1.15065	1.8145	1.45544	0.001	0.000176	0.001	0.040672
AC024592.12	1.09321	1.04758	1.22808	0.818294	0.280146	0.097732	0.38413	0.351218
AC025048.1	2.3425	1.52845	0.001	9.78444	10.8061	26.5208	0.001	6.63684
AC110615.1	0.562384	1.07483	3.07658	0.60692	0.598128	0.671681	0.963401	0.456649
AC113404.1	8.43607	13.6825	22.3449	29.8149	17.0938	18.8433	15.3572	13.8162
AC240274.1	1.05273	1.95421	0.272092	0.008759	0.289722	0.001	0.393341	0.001
AC241377.2	0.001	0.001	0.001	1.02085	0.001	0.282861	0.001	1.23028
AC253572.1	0.001	0.001	0.292419	1.14734	0.001	0.53204	0.810651	0.921824
ACAA1	2.21566	3.19264	5.4357	3.77181	4.5601	4.50415	5.99344	4.07101
ACAA2	8.14852	10.6951	20.9545	8.89483	7.14426	16.3531	17.3352	17.5616
ACACA	0.947446	0.707113	1.32436	1.53532	0.638875	0.054501	3.00312	2.21602
ACAD10	3.15185	3.34302	1.4152	2.42529	1.45553	1.53418	2.07674	2.4255
ACAD11	1.35872	1.04171	0.814124	1.30057	0.694211	1.95798	2.42009	0.459772
ACAD8	2.11308	2.87742	3.29305	3.57986	2.42617	2.9103	3.87812	3.87296
ACAD9	5.51977	3.79078	4.26199	5.45546	5.13732	3.03701	8.21778	8.60476
ACADM	8.9894	9.65015	15.0133	8.19101	13.2202	7.18954	13.4657	8.80624
ACADS	6.56183	6.94071	4.27501	8.41967	7.88098	2.79254	6.12007	4.18931
ACADSB	1.13154	0.448016	0.863048	1.16949	1.13176	0.942834	1.5058	1.17334
ACADVL	26.1854	33.5598	28.3031	26.6437	26.6119	14.0088	31.764	29.099
ACAP1	20.7512	23.8598	36.7445	26.144	12.0873	14.6407	20.5929	22.6306
ACAP2	7.55977	1.83593	3.76587	4.37341	3.2429	9.66508	7.87982	10.0004
ACAP3	1.37639	1.22819	2.27717	1.53274	1.40662	1.08762	0.548467	1.45589
ACAT1	8.61889	5.70968	21.671	17.2695	21.8933	8.53978	22.5071	18.2797
ACAT2	5.47335	3.91166	19.5203	8.3568	4.93373	3.4953	5.70918	6.57754
ACBD3	2.22506	3.08927	2.31785	2.0887	2.38992	6.26122	2.81323	3.60695
ACBD4	0.759432	1.02812	0.550666	0.683071	0.68543	0.407281	0.275171	1.0754
ACBD5	2.1437	1.37833	3.14263	1.88052	3.59201	5.03266	3.34544	2.68379
ACBD6	7.54603	8.24049	5.13783	8.15661	3.05738	4.191	8.679	8.22961
ACCS	1.33922	1.53649	0.123818	0.178556	0.094842	0.287898	0.275037	0.458465
ACD	2.53688	3.01163	4.49134	0.911841	0.438547	0.938519	1.30357	2.09295
ACER3	0.709965	0.347403	0.862322	0.733041	0.960194	1.61581	0.929002	1.28316
ACHE	0.918854	0.800812	1.73497	4.50822	0.937993	0.083629	1.24545	0.636246
ACIN1	7.07179	4.11223	6.89363	8.40382	4.16681	6.10753	4.50744	6.91028
ACKR1	0.576245	1.10565	0.173137	18.4726	6.01011	0.455624	0.062382	5.97053
ACLY	12.7539	11.1156	19.0515	18.0166	7.55501	8.87721	14.1779	14.1592
ACO1	0.947836	1.02471	0.967566	1.01705	0.872708	0.521263	1.1307	0.843964
ACO2	10.44	10.7429	10.2736	13.2814	8.20476	6.72768	9.55358	11.2195
ACOT1	2.00847	1.57506	3.04672	0.001	0.001	0.001	0.001	0.001
ACOT13	0.553363	0.327396	0.464045	6.09596	0.730838	0.24039	0.687056	0.520102
ACOT2	0.777036	1.85666	4.3049	1.46588	1.93267	1.92189	0.95763	2.69392
ACOT7	1.19717	0.686547	6.03762	2.79747	1.55852	0.416139	1.64079	1.26623
ACOT8	5.74301	7.19484	6.89979	6.23592	4.07166	4.23189	6.23638	6.67054
ACOT9	2.77925	2.40558	3.75263	3.41614	2.84278	6.88899	8.03952	4.74474
ACOX1	9.02482	10.3043	5.03679	5.90836	6.00791	8.30158	2.78851	5.55594
ACOX3	0.872268	1.15072	0.770172	1.63981	1.79589	0.872655	2.0661	1.39683
ACP1	5.78635	3.63442	6.58781	17.7416	32.1191	11.1936	19.1118	15.5648
ACP2	1.51592	1.10132	2.27537	3.36757	1.19493	2.67446	1.52097	1.14927
ACP5	1.60116	0.710909	6.92461	8.33048	3.33044	5.18957	5.24808	2.67457
ACPP	0.001	0.185901	0.46934	2.331	3.06426	3.36994	4.10393	3.92133
ACRBP	0.042853	0.001	1.00196	0.62921	0.328992	1.30141	1.03987	1.79911
ACSF2	5.53254	3.78209	3.04898	1.86621	0.855813	1.32024	1.38287	1.59812
ACSF3	4.72604	7.06663	10.6462	8.50662	4.29278	4.01433	3.65158	5.82412
ACSL1	1.67601	3.71326	2.70931	9.00413	6.50009	11.8565	5.4009	9.00256
ACSL3	4.62236	3.11689	5.32854	5.24445	3.90313	4.2468	5.2452	3.06582
ACSL4	2.17501	1.67746	3.97549	4.36317	3.60534	4.54771	6.65023	5.34016
ACSL5	11.9145	8.89628	17.9545	12.7326	5.58636	6.03124	8.38145	10.4403
ACSL6	3.3547	0.930356	6.10331	23.7512	7.96397	1.35961	3.35442	5.54525
ACSM3	0.393019	0.441636	0.836531	1.29616	1.36513	0.416123	1.31317	1.66744
ACSS1	13.3251	12.8768	7.02995	12.4389	6.72297	3.47767	5.58047	7.89574
ACSS2	2.93664	4.15644	2.16379	3.43599	2.8772	2.9963	4.10447	4.54966
ACTA2	0.840201	0.001	1.08796	1.3046	0.635045	0.404901	0.099635	0.936784
ACTB	67.3963	92.0607	152.318	106.982	343.458	501.498	509.633	713.936
ACTG1	188.394	248.084	472.89	179.513	205.958	222.646	236.433	318.422
ACTL6A	5.41325	8.82015	9.57048	7.86913	14.1137	7.38887	15.2541	13.5163
ACTN1	2.2663	2.30872	5.0036	8.3206	10.049	7.78149	14.8225	28.2317
ACTN4	11.307	10.322	15.2772	16.8024	11.4152	6.06896	11.2808	22.7018
ACTR10	6.01174	5.13704	6.7613	8.1022	8.21777	5.70994	4.49218	6.72141
ACTR1A	14.2365	16.0879	14.9815	18.6917	3.76401	9.99933	12.5104	15.5351
ACTR1B	5.03513	11.5687	10.0933	4.29885	3.49253	7.31418	7.70792	10.8315
ACTR2	23.4822	10.8974	32.0226	12.8098	36.3903	47.0316	48.7456	43.5628
ACTR3	13.8855	13.4917	47.7731	33.7845	29.8429	26.8489	29.2302	29.0632
ACTR5	1.97707	2.78489	1.96917	2.85455	2.07522	2.27378	1.79509	2.55557
ACTR6	4.30811	3.72353	9.58187	7.19262	3.90283	4.58763	4.08934	2.67566
ACTR8	3.48938	2.4998	2.56168	2.61905	2.13237	2.7237	3.54994	2.60731
ACVR1B	0.447482	1.12379	0.896592	0.692895	1.06237	1.56306	1.47662	1.74963
ACY1	2.08553	1.90776	2.08251	2.66397	2.34128	0.625309	2.70532	2.70114
ACY3	2.41533	0.001	0.428316	0.001	0.001	0.001	0.001	0.001
ACYP1	1.35504	2.204	2.02358	2.16643	5.53946	2.35061	4.86099	4.11479
ACYP2	1.16134	1.13655	1.51187	0.861426	1.63043	0.726109	0.679191	1.2998
ADA	33.1169	21.1524	26.0306	5.69255	2.62133	3.40741	4.2262	3.76006
ADAL	0.310796	0.584719	0.554682	0.902378	1.12438	0.230123	0.638406	0.479183
ADAM10	4.22839	3.76354	11.3407	4.87913	3.4848	9.40458	6.93837	3.79743
ADAM15	2.56629	3.69707	4.07133	1.85625	4.86765	4.56575	9.94043	10.8212
ADAM17	3.03336	3.06562	3.28808	1.98362	2.58351	3.37554	2.31756	2.89079
ADAM19	1.19428	1.04841	2.36186	1.42063	0.870843	1.698	0.662918	2.58664
ADAM8	1.41538	3.33008	8.11867	10.9228	5.0401	5.8778	4.86417	7.76169
ADAM9	0.311427	0.012076	1.93651	3.87051	4.09988	5.8102	5.15989	4.31718
ADAMTS6	0.374298	3.96582	0.162824	0.159258	0.001	0.312774	0.274963	0.001
ADAMTSL2	2.45158	3.04458	0.001	0.001	0.001	0.001	0.001	0.001
ADAMTSL4	0.001	0.001	0.358382	0.33961	0.001	0.288171	2.1216	0.556523
ADAP1	2.01513	3.64723	2.22394	7.11693	0.636192	4.23716	2.94468	2.1921
ADAP2	0.430305	0.05174	0.289961	1.29376	1.62392	3.91449	0.621409	0.912574
ADAR	26.172	11.3069	8.99225	14.5212	8.69404	5.53112	12.6133	9.56383
ADARB1	0.001	0.110051	0.407445	0.265285	0.047293	0.198787	1.32098	0.495604
ADAT1	2.70371	1.62674	1.14403	2.57168	1.52097	1.16716	1.71997	2.00514
ADCK1	0.681385	0.463123	0.814815	1.35908	0.371803	0.15069	0.807407	1.0967
ADCK2	3.2909	6.98179	3.28975	3.60853	2.85583	1.80679	3.71292	2.66226
ADCK3	3.27116	5.44222	5.68476	6.39772	5.29938	4.96051	6.15958	7.27903
ADCK4	3.09167	3.26056	2.68262	1.49037	2.0917	2.70923	1.30346	0.504644
ADCK5	2.30546	2.78974	1.38396	1.48531	0.541547	0.336445	0.929374	0.728761
ADCY3	0.828154	1.07682	1.11244	0.772861	0.419119	0.456586	0.890929	0.717841
ADCY6	1.2335	0.217272	0.078146	0.006619	0.001	0.001	0.062734	0.189441
ADCY7	5.29484	2.16961	4.5443	6.86043	2.11863	3.96626	9.42822	8.21693
ADD1	6.42157	11.4691	13.6697	10.9071	4.00717	2.04152	2.07077	4.25416
ADD2	0.414679	0.087538	1.00069	1.4736	0.969689	0.35397	0.840843	0.54787
ADD3	15.0659	11.9047	23.2356	16.6967	17.6991	25.6801	26.7507	22.0737
ADGRA3	0.001	0.001	1.43508	0.572835	0.270505	0.001	0.019003	0.019503
ADGRE1	0.001	0.826723	1.43691	3.58778	3.11747	7.43404	2.05962	2.02983
ADGRE2	1.1738	1.0279	0.329802	0.969588	0.684785	0.001	1.81285	0.89389
ADGRE3	0.001	0.072584	0.006148	1.24454	1.62288	3.29963	2.91807	3.02906
ADGRE5	27.9475	25.2303	12.7126	17.3005	6.19218	18.682	21.941	9.64622
ADGRF1	8.49548	13.7156	0.001	0.001	0.001	0.001	0.001	0.001
ADGRG1	3.56747	4.30788	1.67603	0.471063	0.255278	0.474947	0.090871	0.324998
ADGRG3	0.01414	0.94028	0.612644	4.29801	4.37079	1.2784	2.4754	7.57764
ADGRL4	0.001	0.001	0.001	1.11313	0.001	0.001	0.001	0.001
ADH5	7.6145	8.94101	10.7424	8.22396	6.35644	6.69529	9.00297	11.5313
ADHFE1	0.001	0.001	0.001	0.001	0.001	0.043784	1.44222	0.001
ADI1	10.4087	9.76864	20.5738	2.91682	11.725	11.1232	13.5303	13.6913
ADIPOR1	26.5589	14.3636	38.7395	62.0041	39.7957	23.1375	25.3497	24.2576
ADIPOR2	0.516231	0.450408	0.448103	1.03566	3.78761	4.09237	0.969172	3.43196
ADK	2.61804	3.35344	4.45861	4.25703	4.97584	5.2617	7.68377	6.29403
ADM	0.218268	0.613002	3.29772	2.30528	1.32942	2.29105	4.07284	2.73381
ADNP	1.21515	0.111868	1.03162	3.25067	2.47176	1.16589	0.018036	0.133359
ADNP2	3.27813	2.5335	0.231912	3.34616	1.80915	1.88099	2.59565	2.32725
ADORA2A	0.574467	0.832647	2.00091	3.91623	1.21851	0.274298	0.845336	1.42048
ADPGK	10.7115	9.86894	4.57501	6.13674	10.5258	5.96025	10.57	10.1369
ADPRH	0.719865	2.09779	0.47263	0.254452	0.444328	1.3547	1.01333	0.560085
ADPRHL2	4.54685	6.04902	3.19857	6.71251	5.21162	2.17066	4.2857	6.34393
ADPRM	5.26538	9.02319	6.46429	3.09254	2.57207	2.04568	3.52834	2.5978
ADRB2	0.308307	8.37387	5.77502	5.27423	4.59826	6.83276	3.76682	3.02512
ADRBK1	37.1603	48.6692	30.7427	19.8662	17.4733	17.1444	12.0316	31.8761
ADRBK2	1.88793	3.12051	1.41221	0.712457	2.1999	1.92692	4.27527	2.17957
ADRM1	16.1285	16.7178	22.2362	22.4599	9.3064	8.33993	12.4482	13.051
ADSL	9.72997	24.1634	26.3335	17.577	13.576	10.1044	19.4144	16.1219
ADSS	7.9148	6.35462	16.6304	16.0262	19.8633	13.3176	7.08359	19.3016
ADTRP	0.110348	0.014222	0.540135	0.342858	0.001	0.342333	1.73384	0.565791
AEBP1	8.46402	13.7057	2.33719	0.067059	0.210213	0.001	0.396247	0.351486
AEBP2	1.7865	1.86977	1.2726	1.1822	0.98756	1.86386	1.78268	1.84809
AEN	8.67397	1.78426	9.27507	4.10567	1.47529	1.07644	1.88219	4.4001
AES	17.8239	28.5938	31.0918	16.9911	12.2295	18.5956	18.7566	20.1969
AFAP1L1	0.001	0.001	1.24283	0.335226	0.001	0.001	0.001	0.001
AFAP1L2	0.044556	0.182409	1.95612	1.42142	0.239879	0.6736	0.001	0.259039
AFF1	2.48185	1.71529	2.33907	2.99195	2.13106	0.346433	3.45473	2.58302
AFF2	0.001	0.001	0.001	0.001	0.339663	0.001	0.7328	2.01614
AFF4	2.76979	0.873856	1.93435	3.11032	1.60257	1.4577	2.17531	2.38531
AFG3L2	5.63163	5.52331	8.56043	10.138	9.33983	3.92997	6.84536	6.78169
AFMID	0.998888	0.589883	0.6885	0.879461	1.06519	0.395984	0.929277	1.29993
AFTPH	4.9775	4.01652	6.24306	7.10449	8.39475	10.7986	2.07832	5.54808
AGA	2.09681	2.20785	2.85584	2.19517	4.00668	2.5273	3.34097	4.7203
AGAP2	1.86403	1.22295	3.08762	2.79802	0.960031	1.90507	2.3722	0.822137
AGAP3	0.001	0.011565	0.615827	1.01614	0.020442	0.772703	0.692696	1.04503
AGBL5	3.67857	5.07362	3.40327	3.52214	1.67905	0.869161	2.71145	1.7368
AGER	0.209731	0.054633	0.001	0.100217	0.225253	0.969662	1.54849	2.05859
AGFG1	1.81707	0.976354	2.56922	3.41393	2.74868	4.62306	3.65381	3.77045
AGFG2	0.947622	0.861091	3.25992	3.05602	1.59477	0.827804	1.48793	2.25138
AGGF1	3.4229	4.7519	3.68563	3.63637	7.04669	6.43099	6.11379	4.0462
AGK	1.92961	1.30087	3.08073	2.1829	1.71702	2.1211	1.34543	1.68014
AGL	0.31636	0.180409	1.276	1.14748	2.71808	0.932948	2.45659	1.29772
AGMAT	0.001	0.001	2.63461	0.791901	0.460683	1.00359	0.852261	0.288211
AGO1	0.647895	0.50849	1.1803	0.442063	0.339339	1.79482	0.875861	0.789576
AGO2	0.870247	0.183065	1.24237	5.76469	2.80944	1.4287	1.55347	1.21287
AGO3	0.549605	0.776591	0.844146	1.0106	0.814396	1.77629	3.18776	1.44912
AGO4	1.60314	0.849761	0.363557	2.5804	4.75752	3.9406	4.81873	4.81175
AGPAT1	3.06276	0.653536	2.50098	3.80165	1.34819	1.67271	0.655564	0.681536
AGPAT2	4.3074	5.03111	5.27621	4.80743	5.26615	1.41048	1.75623	6.86665
AGPAT3	1.13484	1.31142	2.21567	3.25031	1.10651	4.68115	4.27082	2.21269
AGPAT4	0.828134	0.084057	0.238267	1.07499	0.169004	2.94451	0.947596	1.08673
AGPAT5	1.81601	1.17876	4.28208	1.33073	2.0083	0.702744	1.94426	1.45986
AGPAT6	7.74522	7.92918	4.56518	6.71255	0.377153	4.1247	6.4202	6.72877
AGPAT9	1.17148	0.937769	0.312283	4.28323	6.21456	9.4196	3.0415	7.76477
AGPS	6.13459	5.89869	11.8389	4.44363	2.42189	3.71268	3.76939	3.85655
AGR2	0.001	0.001	12.35	0.380143	0.001	0.001	0.001	0.001
AGRN	1.75838	0.49142	0.461477	0.565169	0.034743	0.001	0.303632	0.119566
AGTPBP1	4.33851	5.46805	8.81747	9.12621	13.8769	15.318	13.0905	9.76079
AGTRAP	3.26447	3.50952	5.28133	5.58318	9.12684	17.8837	25.1996	18.9124
AHCTF1	0.691975	0.2236	0.217272	0.610304	0.077423	3.05463	1.34019	0.167629
AHCY	12.675	16.1131	21.3274	16.6444	12.7081	4.48135	19.8904	19.8507
AHCYL1	1.76444	3.51123	1.89607	3.98339	2.17553	1.83655	4.86764	3.2946
AHCYL2	1.34207	0.445152	0.947108	0.616585	0.256413	0.294871	0.469785	0.458001
AHI1	0.160118	0.030669	0.125625	0.198559	0.088727	0.175685	1.02981	0.135415
AHNAK	1.09765	0.618345	16.8366	14.6778	11.886	76.6941	74.1066	44.6083
AHR	1.693	0.492433	2.89433	3.13616	3.56896	8.17639	7.77256	3.93024
AHSA1	22.486	6.8506	29.931	23.7081	19.3428	14.0128	23.068	21.3908
AHSA2	2.95927	1.44695	1.20551	2.31368	2.95643	6.27091	4.69059	2.45845
AHSP	291.972	30.4465	381.51	897.822	641.978	3.13338	224.736	511.423
AIDA	0.338724	1.40777	5.49253	1.15455	2.91954	3.44143	1.2092	0.438989
AIF1	21.3081	13.8041	15.4039	19.0688	61.7104	185.529	67.3172	86.8648
AIF1L	0.001	0.001	0.001	0.214087	1.27639	0.075137	0.382394	0.830079
AIFM1	2.38607	1.24483	4.61844	2.90349	1.21919	2.17183	3.83922	3.60875
AIFM2	0.566855	0.001	1.0667	0.54621	0.001	0.416754	0.001	0.001
AIG1	0.54791	1.15927	2.31533	4.30739	7.12972	2.18777	7.37227	5.93143
AIM1	1.85343	0.242389	4.76279	0.254374	0.32294	0.029661	0.867339	0.392997
AIM2	0.001	0.001	1.309	2.29599	1.27623	3.25272	1.05988	1.17064
AIMP1	6.75006	3.92573	9.18283	8.78474	8.04018	5.48023	6.36955	4.77226
AIMP2	4.10172	3.74909	5.35775	5.22229	5.1243	2.74232	6.70836	5.09193
AIP	15.9246	20.8478	35.0016	19.4615	10.7012	10.3403	9.28737	10.1873
AK1	2.53753	1.67687	5.46265	11.9601	3.68411	1.44364	2.31116	7.29019
AK2	16.1999	10.406	16.3362	14.3041	18.768	22.0923	18.8074	31.2914
AK3	3.06971	5.90542	9.67026	2.55462	2.29219	1.232	6.13728	2.03211
AK5	0.062235	0.122063	1.11024	0.08831	0.033006	0.252503	1.3085	0.295332
AK6	1.758	0.77089	1.85618	1.93969	5.23792	3.50548	1.48357	3.18907
AK7	0.258047	0.124564	0.302791	1.82723	0.194919	0.08361	0.393654	0.506678
AK9	0.31722	1.01217	0.123523	0.342837	0.024937	0.028381	0.084878	0.613176
AKAP1	1.81766	1.21415	2.83901	2.42784	2.24233	0.001	2.44366	2.7796
AKAP10	4.75221	2.94543	2.22598	4.33592	2.52287	4.80536	4.13372	3.28656
AKAP11	0.190159	0.975839	1.33314	0.962629	0.168595	0.686868	0.339016	0.409214
AKAP12	0.001	0.001	1.16637	0.564517	0.001	0.208971	0.001	0.001
AKAP13	4.94526	5.80662	5.50316	4.0697	1.83855	7.14634	8.47319	5.55907
AKAP17A	4.46673	3.12028	5.89954	4.5744	3.22416	4.16694	4.64322	3.14496
AKAP2	4.06344	2.38366	3.44634	2.00574	1.36694	3.27199	2.70221	0.92294
AKAP5	0.054712	0.001	1.41675	0.001	0.231736	0.001	0.001	0.145709
AKAP7	0.663096	0.842681	0.981634	1.11535	1.69949	0.270354	1.27972	0.781565
AKAP8	1.77655	2.23698	3.54413	3.07625	0.972154	2.7289	2.80897	3.62318
AKAP8L	13.1407	11.3226	13.9461	14.9217	9.41799	6.4508	7.6938	6.78956
AKAP9	2.35786	1.35422	2.54069	3.88092	3.76891	5.69204	5.19705	1.85752
AKIP1	6.20519	3.43293	5.70359	3.45644	5.77481	3.10454	5.30008	6.02863
AKIRIN1	1.33725	2.0483	1.60734	5.24691	8.48615	1.84022	1.18577	2.11232
AKIRIN2	0.181093	1.24226	1.18622	0.908206	1.80061	0.358536	2.66739	1.81563
AKNA	9.02277	4.20617	5.15292	8.36237	1.86587	7.16845	4.54602	5.75204
AKR1A1	26.4125	25.5006	18.4472	11.6128	10.4621	10.0317	15.9144	13.6475
AKR1B1	4.22778	4.94973	6.8342	2.51807	0.858938	2.11347	3.42743	3.56468
AKR1C3	1.90767	3.10965	4.85261	26.3126	9.68036	3.33556	11.8132	14.702
AKR7A2	4.82934	11.0558	10.4969	4.59543	4.80296	3.30366	10.148	6.36863
AKT1	9.08639	11.0089	11.193	8.75152	8.22986	3.88575	7.8841	11.6241
AKT2	13.9655	11.478	12.6512	12.9441	5.64836	3.79579	6.57747	3.60502
AKT3	0.052444	0.001	0.532445	0.175835	0.993165	1.06682	1.43632	1.04025
AKTIP	0.40292	0.33703	1.24092	1.32155	1.11728	1.52423	1.42179	0.595106
ALAD	4.31814	3.31372	4.22541	16.5121	5.27416	2.4193	4.65854	6.61151
ALAS1	5.45838	6.01174	5.91256	8.42333	16.2336	6.90855	13.4761	19.602
ALAS2	108.78	43.7627	191.86	350.525	248.771	15.864	110.308	124.149
ALCAM	0.304999	0.399092	1.83551	0.868489	2.48653	1.61612	4.03292	2.06722
ALDH16A1	8.0568	9.86966	10.5013	11.1737	6.53951	4.82099	9.58956	8.64171
ALDH18A1	7.47771	6.84761	14.9837	9.90618	8.32908	2.97062	10.5949	9.8844
ALDH1A1	2.65461	2.04824	9.30524	20.8277	19.479	31.3594	13.7752	16.6615
ALDH1B1	0.069205	0.083	0.097979	3.24439	1.89104	0.699893	0.107741	2.04358
ALDH2	0.028006	0.418079	1.71329	1.87579	10.7946	24.7355	7.99101	12.3844
ALDH3A2	1.0756	1.52376	1.5211	2.69696	5.00052	4.46952	4.6932	5.52512
ALDH3B1	3.12844	4.97097	0.991488	2.01183	6.3195	7.49204	5.59108	11.2813
ALDH4A1	2.47197	1.50552	1.17708	3.52402	2.10713	0.529123	2.34786	2.50821
ALDH5A1	5.42704	8.58313	4.10892	1.33708	0.612966	0.060857	0.055728	0.762914
ALDH6A1	1.39941	1.55663	1.14305	1.48741	1.38903	1.33293	2.45564	2.16636
ALDH9A1	8.77171	8.08756	17.0234	15.9498	10.232	9.31537	13.3205	10.1974
ALDOA	25.4023	25.7393	40.964	43.6256	36.7126	62.719	56.1879	30.3491
ALDOC	2.66153	8.82265	4.38056	2.54478	4.89228	2.02377	4.59258	5.49747
ALG1	2.92419	2.61358	4.69918	3.9105	2.58066	1.97251	4.13476	3.91526
ALG10	0.554506	0.726159	0.973363	0.633819	0.923763	0.985894	1.39963	0.81555
ALG10B	1.28344	0.860818	0.956009	0.446963	0.984876	0.930382	2.27682	0.736248
ALG11	1.27595	0.691493	1.37821	1.70578	1.79065	0.93011	1.04253	1.12727
ALG12	4.56129	4.86808	3.53917	3.04064	0.579764	0.334569	0.950591	0.975871
ALG13	2.22805	2.93207	4.31384	2.51463	3.10743	5.78965	6.75846	2.1012
ALG14	0.293773	0.194757	3.97718	3.2343	0.307619	0.118105	0.267028	0.272782
ALG1L2	6.06142	5.89205	0.001	0.001	0.001	0.001	0.001	0.001
ALG3	1.31516	0.752835	1.47465	0.963919	0.843087	0.198885	1.43905	1.36677
ALG5	8.56973	7.15022	13.5277	7.87622	12.7823	8.15484	11.8848	7.82224
ALG6	2.92287	1.23498	2.55886	2.77934	3.1815	2.84436	3.28397	1.17979
ALG8	3.28365	1.76756	3.29467	3.36978	4.2082	2.60246	3.45292	3.03711
ALG9	1.79712	2.87118	2.95025	4.11994	1.89824	0.14984	2.95621	2.75875
ALKBH1	2.28417	2.50628	1.37512	2.41462	2.05779	1.62591	2.06558	1.31726
ALKBH2	0.705141	0.657557	4.08007	1.46647	1.21086	1.1893	2.12027	1.59833
ALKBH3	2.59296	2.58283	4.81963	2.67444	2.97472	2.52749	4.58288	3.48562
ALKBH4	1.89253	3.05016	0.600057	0.517083	1.57222	2.0805	0.265219	1.46621
ALKBH5	8.96917	14.7339	12.3812	13.0202	8.47938	8.62139	11.0024	10.1532
ALKBH6	2.28617	3.00175	2.04833	2.16974	1.37773	0.947836	1.53688	3.0383
ALKBH7	12.8271	16.3171	13.2853	8.32679	14.5024	8.39093	6.42101	16.3679
ALKBH8	0.875652	0.787573	1.3544	1.41859	0.846868	1.11483	0.748864	0.847782
ALMS1	1.58416	0.242348	2.01267	1.83336	1.57527	1.33866	1.9529	1.5665
ALOX5	41.8653	35.4449	8.64347	10.6904	10.6685	17.7718	15.6139	25.2794
ALOX5AP	4.83888	8.85399	5.72241	14.7604	16.218	9.16945	10.5182	38.3588
ALPK1	1.7557	1.41006	0.580164	2.17974	4.21503	3.53997	2.26292	3.51355
ALPL	0.001	0.722696	0.001	1.08939	0.531003	0.360895	1.00545	0.001
ALS2	1.6761	0.905627	1.06989	2.63424	1.91892	1.04844	1.94427	1.2683
ALYREF	41.242	23.7116	89.8718	61.9031	31.5769	16.0489	17.6059	48.8992
AMACR	0.309708	1.25484	0.633472	0.79255	0.744327	0.427007	1.06375	1.15378
AMBRA1	4.06084	4.59892	2.61531	2.86604	1.62874	0.806585	1.55833	0.905322
AMD1	6.96458	7.79093	18.7075	30.3423	10.6377	7.02969	9.17162	10.8092
AMDHD2	2.24917	3.14446	3.60158	2.39343	1.61174	2.14595	0.917367	2.43324
AMFR	17.1378	19.0482	14.8298	10.377	8.84882	10.0208	10.354	8.49443
AMICA1	1.36442	5.12529	4.58837	13.9582	17.743	55.5843	43.9725	13.4871
AMIGO2	0.139367	0.586791	0.402676	0.419698	0.575744	0.836308	1.6261	0.44109
AMMECR1	1.18968	0.758781	0.874279	1.93303	1.6821	0.947071	0.743863	0.585435
AMMECR1L	0.772052	2.00723	0.719169	1.18474	0.39507	1.71264	2.53038	0.94595
AMN1	1.99295	2.20168	1.7895	1.2266	1.06404	0.913549	1.35754	0.492292
AMOTL1	0.996183	1.19688	0.469173	0.382201	0.001	0.178645	0.729045	0.001
AMPD2	3.1803	4.83699	4.20132	4.05367	1.28724	2.90224	3.26421	3.85086
AMPD3	4.79498	2.17524	1.72357	5.32381	6.34292	2.99404	4.71498	2.13404
AMT	0.304688	0.03037	0.218501	0.158516	0.76621	0.289222	0.264722	1.20974
AMZ2	3.77318	3.35197	5.43381	3.88917	4.02073	4.09422	4.34957	3.43569
ANAPC1	2.09484	1.93014	2.89369	2.87057	2.26911	1.93196	1.58841	3.19174
ANAPC10	3.63879	3.16978	2.14776	3.4213	4.83447	2.13982	3.02865	3.76452
ANAPC11	5.86904	3.46334	8.15521	6.81076	24.9427	12.9527	9.54591	9.54962
ANAPC13	9.34827	4.04171	2.59106	7.43798	9.07764	8.18139	2.97786	9.46171
ANAPC15	1.2742	2.26783	2.38384	2.44713	6.75167	5.37746	7.16552	12.4593
ANAPC16	7.04434	20.6692	17.1535	12.4503	9.13913	10.2376	9.49114	9.15022
ANAPC2	2.53332	0.506678	2.39613	2.93595	1.56088	2.38019	2.08106	2.35094
ANAPC4	2.88537	2.29331	5.06438	4.5941	3.882	6.56786	5.68221	3.55632
ANAPC5	24.2253	21.9111	38.9411	30.5495	22.6034	16.817	31.4978	22.1702
ANAPC7	13.4989	6.07876	13.1236	14.1092	5.85525	6.70913	12.411	11.7819
ANGEL2	0.616818	1.16885	2.29198	1.05807	0.729236	1.90777	0.855893	2.84562
ANK1	12.0499	4.4236	16.5629	61.3281	14.786	1.48475	12.1521	11.6708
ANKFY1	3.23472	2.3993	1.8179	2.30558	0.965488	1.8203	3.1041	3.79881
ANKH	0.610951	0.37986	1.56866	3.69374	0.708048	1.07134	3.08753	1.08625
ANKHD1	2.00533	1.66481	4.69714	6.21833	4.1564	6.12935	6.75187	3.12541
ANKIB1	4.09163	2.67224	3.00021	3.77955	3.22591	4.03446	2.82536	2.01231
ANKLE1	1.84703	0.140078	2.07233	0.821417	3.01691	0.199133	0.587305	2.81121
ANKLE2	11.427	1.97916	6.78679	2.0087	3.94616	4.88617	6.11895	6.20211
ANKMY1	0.611395	0.563671	1.12568	0.638436	1.35756	0.562647	0.956676	0.582166
ANKMY2	2.93056	1.5656	2.61109	2.28527	4.99946	2.40071	4.01769	3.64597
ANKRA2	7.51355	4.86484	8.48033	8.68221	5.54314	4.71969	5.0234	4.47828
ANKRD10	3.84378	4.38667	8.09762	4.89999	4.63059	11.5063	2.20053	4.98996
ANKRD11	0.964111	0.526438	1.81396	0.603999	1.02325	0.330726	0.469145	0.160469
ANKRD12	4.03847	1.92105	3.51784	2.74853	1.97009	5.06386	5.50082	2.33072
ANKRD13A	10.9921	13.6425	9.49967	9.32173	9.25187	6.31154	8.80732	6.86645
ANKRD13C	2.18677	2.21231	2.0026	2.31539	1.27886	2.0855	2.85372	2.14192
ANKRD13D	6.81142	7.38458	8.0135	6.98014	4.88775	7.93124	2.43071	9.82914
ANKRD16	0.981512	1.87924	0.820394	0.555833	0.110364	0.273341	0.752623	0.221528
ANKRD17	4.17197	1.78597	3.42652	3.04765	1.82908	1.96927	3.18411	2.96684
ANKRD22	0.001	0.240652	0.565838	1.91238	2.36276	2.67724	2.15421	2.24853
ANKRD27	3.52789	2.66861	2.6867	3.8251	1.40046	1.81502	1.94777	1.6401
ANKRD28	1.52926	1.75824	2.33934	1.82648	0.764668	1.58137	3.58729	1.89414
ANKRD32	0.815801	0.363422	2.07184	1.75581	2.58956	0.77802	1.89663	1.16833
ANKRD33B	0.397109	0.120061	0.064987	0.643216	1.39318	0.480085	1.20569	2.2811
ANKRD36	0.437367	0.230821	1.18625	0.80919	0.80409	0.343043	1.29726	0.257859
ANKRD36B	1.37422	0.681125	0.861655	0.434017	3.03171	0.816599	1.30513	0.284515
ANKRD36C	1.1422	0.422971	0.282796	0.161952	0.044256	0.47114	1.06388	0.532176
ANKRD39	2.29187	2.38822	6.3816	3.10263	1.60769	1.59842	3.7807	2.81656
ANKRD40	4.02031	4.27236	3.8903	2.4836	1.89825	3.02615	3.27156	0.9625
ANKRD44	1.32802	1.45775	3.35885	4.91515	3.65162	8.40797	4.93614	9.52833
ANKRD46	3.07407	0.840155	2.60617	0.445931	1.48729	0.536649	0.647994	1.27901
ANKRD49	2.29942	2.57065	2.45322	2.6071	1.67467	1.34957	1.95805	1.88749
ANKRD50	0.302054	0.289003	0.095732	0.303243	1.2049	1.07655	0.942619	1.19064
ANKRD54	0.676856	1.44116	0.604617	1.02926	1.72697	1.14669	2.38998	2.27129
ANKRD9	2.16956	0.110003	0.720884	2.04874	0.73933	0.112257	0.843236	0.936373
ANKS1A	1.20229	0.531715	0.512134	1.01531	0.404574	0.001	0.216287	1.40871
ANKS3	1.16033	0.960773	0.787756	0.410616	0.8058	0.159002	0.881938	0.711168
ANKZF1	4.41625	4.2512	3.124	3.47291	3.50044	3.62354	4.4237	2.55713
ANLN	2.42968	0.83337	3.26098	7.23722	8.42439	2.19759	8.6171	6.62231
ANO10	0.608144	0.756381	1.69816	3.65925	4.2362	3.2654	2.73336	6.63508
ANO6	1.19094	2.04116	3.60601	3.00644	2.8595	4.9675	6.40453	4.91925
ANP32A	8.02289	11.3323	17.2845	6.97361	10.3041	8.541	11.2053	11.041
ANP32B	2.57751	1.71664	0.625726	6.24538	4.49869	3.27031	5.42553	9.09173
ANP32E	7.70782	3.12377	14.3865	16.8129	21.6764	9.30047	16.9253	12.3284
ANPEP	0.002737	1.07725	0.001	2.23579	3.19851	4.76011	6.11819	12.6548
ANTXR2	2.17399	0.937068	4.04462	2.93374	5.47939	9.25797	8.80936	4.90268
ANXA1	4.72979	9.36626	73.7777	156.087	112.899	137.427	105.775	152.315
ANXA11	6.27348	8.98179	6.77261	12.7909	6.80651	4.96883	5.13995	16.0154
ANXA2	4.49745	2.91912	66.1515	45.6742	59.56	118.638	89.7773	55.345
ANXA2R	7.02763	8.50746	0.154814	0.029353	3.48286	0.001	0.185971	0.001
ANXA3	1.66785	8.92571	7.22364	38.843	63.9629	28.1436	40.6534	101.08
ANXA4	6.543	2.32592	10.8794	9.72453	8.89801	8.81329	6.6851	10.1847
ANXA5	12.4901	13.6248	70.3098	59.5633	62.3918	97.4544	63.6363	38.2002
ANXA6	3.49735	5.07521	107.486	66.1864	61.1063	63.6928	62.3895	76.8181
ANXA7	20.8408	15.3128	23.3955	22.476	21.5812	22.8293	20.1507	26.5676
AOAH	0.495515	0.556459	4.83403	15.3766	9.14834	22.8815	5.22457	14.337
AP1AR	1.07226	1.13465	3.76498	2.4119	0.914763	1.77465	2.24004	1.72833
AP1B1	13.1488	22.3342	6.4031	8.68951	4.88672	2.07426	2.41003	6.51438
AP1G1	2.26313	1.76945	1.76111	3.82869	2.32278	3.85805	4.84906	4.16455
AP1G2	4.84	5.59299	6.39801	3.29836	2.65782	3.16522	3.03151	5.04544
AP1M1	4.4321	2.76871	2.36016	3.4269	2.63519	1.1977	6.05604	10.7447
AP1S1	0.682321	0.482496	13.3443	6.7011	5.59731	5.64281	8.76042	6.80463
AP1S2	0.910421	2.9362	11.6365	4.96804	24.2509	13.9562	20.4988	16.5207
AP1S3	0.27373	0.105785	0.250827	0.283638	1.03278	0.30485	0.916944	0.851471
AP2A1	6.0629	6.79467	12.5718	24.1125	3.61736	4.67632	8.00887	9.30651
AP2A2	1.35119	1.08212	2.89065	1.79213	0.773658	1.54113	3.10171	2.73028
AP2B1	2.36877	1.24284	3.38696	1.27734	2.27832	3.16683	3.46597	3.02864
AP2M1	23.4901	26.6915	56.9675	36.943	24.3365	19.4206	38.1981	44.0528
AP2S1	21.4513	9.62718	30.657	35.235	38.1805	17.5145	37.3952	28.0445
AP3B1	4.83052	4.8828	10.1828	7.59875	6.48767	6.94484	8.98526	5.42732
AP3D1	0.280717	1.90212	0.383465	2.63152	0.533751	0.645541	1.93492	3.17717
AP3M1	1.89276	1.67631	2.7024	2.86947	3.11122	4.28368	4.84995	2.74107
AP3M2	1.84496	0.765407	3.10725	2.30566	1.18757	1.52133	2.13203	1.81539
AP3S1	11.0719	8.12681	13.885	13.4262	24.2351	19.1708	18.0467	22.1228
AP3S2	4.96523	4.52978	4.45096	5.89531	5.35285	4.72014	4.51332	4.2814
AP4B1	1.06174	0.3967	2.23983	2.84158	1.28039	1.84486	3.10457	2.99047
AP4E1	1.77605	0.944256	2.61428	1.92262	1.63637	2.19606	2.81332	1.50641
AP4M1	2.56686	2.78584	2.04604	2.74188	1.39031	1.5598	2.17084	1.26045
AP5M1	6.91118	4.37984	4.37898	3.99855	2.54207	2.46492	7.09673	1.38056
AP5Z1	2.90474	6.2899	2.36097	2.68944	0.65692	0.726739	2.3124	1.62575
APAF1	7.00867	3.43543	5.89992	5.41439	10.149	12.2447	9.94235	10.947
APBA3	3.56804	7.54081	4.64493	5.97158	2.25977	2.56453	2.37736	3.7036
APBB1	0.001	0.06553	2.08491	2.07602	0.422105	0.001	2.71333	1.26739
APBB1IP	5.9847	5.67352	5.32224	2.70335	3.50678	1.14237	1.95541	6.05565
APBB3	1.43962	0.724978	0.546275	0.223767	0.350512	0.382547	0.986713	0.607408
APC	0.525029	0.260559	0.7086	0.835422	0.518045	0.981284	1.51217	0.683278
APCDD1	2.37877	1.18606	0.344789	0.001	0.001	0.024937	0.001	0.001
APEH	20.8032	20.0866	25.7575	42.664	19.5933	10.6326	24.7388	19.3113
APEX1	2.99887	18.6677	2.6595	15.8702	18.4957	8.83748	33.459	27.329
APEX2	1.2549	1.05587	2.02474	2.27809	2.05781	1.60296	1.2927	4.78785
APH1A	26.8208	36.0752	26.0002	17.8372	12.8398	11.2236	15.5808	22.8812
APH1B	1.20411	1.70772	0.738045	1.63628	2.94489	4.40025	0.980095	2.75425
API5	7.66684	4.52888	10.0708	11.7223	13.2036	11.3197	14.8389	11.8882
APIP	8.26503	5.47271	9.29409	6.40972	6.16638	4.6258	6.55329	7.67446
APITD1	1.90776	1.49958	2.55345	2.59162	3.77666	0.505888	2.92253	3.29988
APLP2	7.76968	6.71556	11.7663	19.0312	25.2592	53.5142	40.2219	44.3132
APMAP	13.9284	22.9098	21.876	40.439	46.7468	33.6116	26.9538	75.8893
APOA1BP	8.33611	8.56504	9.75894	5.53019	6.56705	3.40266	8.40748	5.6421
APOBEC3A	0.616649	0.892452	1.74302	2.4313	1.39768	2.07679	1.86311	7.36851
APOBEC3B	1.23913	0.832975	1.98172	3.21757	0.001	0.001	6.27058	10.236
APOBEC3C	3.53083	3.18179	8.54944	5.3919	4.22174	3.37681	5.30702	4.99037
APOBEC3D	0.862852	0.970476	1.34437	1.74278	0.377353	2.1911	0.966573	1.38126
APOBEC3F	1.27059	0.706859	2.14347	2.25832	2.02021	1.22868	0.739187	1.86486
APOBEC3G	19.3683	14.1225	28.7401	17.8832	12.0168	21.6607	8.97817	13.6143
APOBEC3H	10.1742	0.53304	8.41986	3.40584	2.42788	1.11841	0.977799	0.756568
APOBR	0.380834	0.470589	0.827062	2.18975	1.2109	2.8643	2.32611	3.95533
APOC1	2.59407	0.728626	1.88027	10.3639	1.38197	4.24081	0.533867	0.815826
APOE	0.138675	0.005994	0.402227	0.559838	0.395353	3.67814	0.001	0.001
APOL1	3.78159	1.12747	1.83	3.70372	1.77216	1.24649	2.56577	1.49188
APOL2	7.01667	3.15133	5.72356	1.07578	4.2897	2.6742	1.70315	5.8347
APOL3	0.239885	0.56085	0.571593	0.998886	1.32187	3.05302	3.97215	2.77001
APOL4	1.50193	0.503438	0.546087	2.41737	0.001	0.001	0.361918	0.001
APOL6	9.92286	5.78385	17.5619	12.0819	0.73607	14.5638	9.4036	8.11011
APOM	0.001	0.001	0.810204	0.001	1.60299	0.247249	1.38138	1.62957
APOO	1.28916	0.549944	1.23611	1.85578	1.03411	0.369961	1.03769	0.821729
APOOL	0.703625	0.134881	0.858578	1.69867	0.570417	0.001	0.988031	2.06118
APOPT1	0.668057	0.6628	0.607558	0.687819	2.08199	3.09356	3.45484	3.15933
APP	4.30796	5.85229	8.11202	10.137	7.2004	6.483	11.7286	17.8112
APPBP2	4.39611	1.5433	3.68162	3.07425	4.07268	2.22147	3.90444	1.89766
APPL1	3.15848	2.45057	7.94947	2.04423	5.18826	3.46209	4.75436	4.60206
APPL2	1.87835	1.65246	1.26005	2.77946	2.23406	2.11402	1.873	1.77967
APRT	31.4035	26.7082	36.1399	15.6026	26.6596	28.6031	46.1296	28.4407
APTX	3.53151	2.61727	3.25773	4.13321	2.37768	2.00887	2.59828	3.57338
AQP1	11.0645	9.13366	27.2492	25.1519	32.4251	2.62488	17.7608	6.90133
AQP3	2.61652	1.11272	8.06744	9.0659	6.91386	6.73868	16.0235	3.37568
AQP9	0.410862	2.25835	0.833546	4.08573	2.62727	13.6088	1.1008	3.15935
AQR	3.80635	2.71067	4.02616	3.33559	3.88853	4.16464	5.04751	3.4573
ARAF	4.63597	5.04037	4.38279	4.45498	4.26014	3.69278	4.63027	4.40665
ARAP1	8.64619	6.6963	6.89834	9.2673	2.95217	4.77448	7.70073	9.7883
ARAP2	5.36858	7.84886	7.61757	4.02581	5.46134	4.79951	5.64175	3.3177
ARCN1	7.19868	5.37313	6.87065	7.92257	6.08166	7.88361	10.3797	8.21618
AREG	0.001	0.001	1.8843	1.21741	0.39784	0.001	0.1317	1.11784
AREL1	3.86867	3.26335	2.94578	3.33259	1.15191	1.45558	0.551766	1.99104
ARF1	41.0525	54.9681	55.3641	28.6851	42.8258	45.9682	46.7321	59.8165
ARF3	15.7684	14.4828	10.836	7.7043	9.77389	4.45002	3.75576	12.7942
ARF4	5.29059	3.99014	14.787	20.4868	18.0326	7.25652	17.6016	14.768
ARF5	11.3622	13.8931	16.1433	17.6586	29.3958	40.9133	32.9336	41.354
ARF6	6.1261	0.459241	2.17713	0.001	0.001	0.997344	1.02813	13.1418
ARFGAP1	15.6481	15.0698	5.17528	6.22221	3.19765	4.50891	4.59747	4.26385
ARFGAP2	22.4912	6.10804	4.13266	21.0421	6.35516	10.2457	11.3817	16.4634
ARFGAP3	6.94397	4.96003	11.9163	8.95825	9.9208	8.59836	9.99724	6.27671
ARFGEF1	2.88121	1.38577	2.51307	5.4136	4.30495	7.86391	4.71617	4.91635
ARFGEF2	3.2135	2.15552	2.63791	2.23957	2.3924	2.51944	3.99843	3.19353
ARFIP1	3.68916	2.42147	4.47773	5.02838	3.62442	5.80665	5.63122	3.356
ARFIP2	0.726207	0.669338	1.3724	0.710381	1.27595	0.139297	0.807274	1.63764
ARFRP1	3.45291	4.88666	5.27523	5.89359	2.68677	3.55608	4.61211	3.98799
ARG1	7.67634	3.14978	7.0124	29.2379	32.3708	12.9091	5.75316	53.7445
ARG2	0.559208	1.04239	0.853295	1.15131	0.354255	0.715769	0.352313	0.062332
ARGLU1	11.4815	5.14138	18.3923	9.60576	7.97164	7.95199	5.28585	7.55077
ARHGAP1	3.67358	2.36779	2.43636	2.90897	1.41276	2.93056	4.5223	5.13077
ARHGAP10	1.33216	0.321041	1.5708	1.26441	1.91321	0.304002	0.691057	1.11011
ARHGAP11A	1.95911	0.824565	3.31635	5.53355	6.05269	0.400494	1.99787	2.79537
ARHGAP11B	0.413224	0.070645	0.061167	0.743173	0.053849	0.125035	1.43272	0.489075
ARHGAP12	1.62512	1.25383	1.74571	1.35434	1.58372	1.97653	1.97918	1.31335
ARHGAP15	16.302	17.2111	27.2869	20.8875	27.0762	26.0967	34.0904	21.4549
ARHGAP17	2.0102	0.469538	1.2865	1.01379	0.883779	1.31299	2.23214	1.46913
ARHGAP18	0.839128	0.766768	4.82674	2.74014	2.96055	3.88871	7.91668	3.19988
ARHGAP19	1.61382	2.61289	2.45114	8.6753	6.80129	1.87058	7.8335	7.04208
ARHGAP21	0.098602	0.39862	0.982712	0.487985	0.397396	0.877213	1.21158	0.395133
ARHGAP23	0.595457	0.22057	0.108114	1.01126	0.033999	0.066824	0.10659	0.344566
ARHGAP24	0.001	0.101836	0.219117	0.63625	1.47734	3.66334	1.47752	2.80836
ARHGAP25	4.95662	9.67161	7.87588	10.5815	9.80086	17.0339	8.2892	13.09
ARHGAP26	0.238666	0.312153	1.00995	1.52342	0.9197	1.30869	0.661068	1.85732
ARHGAP27	3.16371	3.56751	4.97969	3.79758	0.967837	3.45547	2.30409	3.46241
ARHGAP30	1.80907	1.70608	6.92067	2.78766	9.07649	6.16738	11.8841	5.57141
ARHGAP31	0.001	0.001	0.061057	0.320676	0.001	0.662659	0.439694	1.58468
ARHGAP4	27.632	20.8156	24.7115	11.1854	14.1281	17.5185	17.2183	20.0523
ARHGAP5	4.8469	3.2324	5.49165	2.16616	1.47196	1.71398	3.73911	2.44268
ARHGAP9	4.80964	5.54105	9.38314	15.018	5.6837	0.658544	5.98608	5.40181
ARHGDIA	5.4	4.88826	8.39375	4.98754	5.10006	7.64293	13.1096	13.1726
ARHGDIB	187.777	225.259	21.3456	26.8304	70.7732	114.571	221.395	146.435
ARHGEF1	10.8899	10.2375	23.1985	17.9346	2.80163	9.07501	9.37796	5.10191
ARHGEF10L	0.042844	0.001	0.001	0.649856	1.18765	3.05308	2.56827	1.80134
ARHGEF11	0.00972	0.20372	0.996109	0.805376	0.317744	1.48751	0.282947	0.684294
ARHGEF12	4.35645	1.68529	14.6614	21.5104	9.05441	3.22344	5.60264	3.59866
ARHGEF18	1.11178	0.864581	1.2658	0.289255	0.478334	0.214283	1.35533	2.04298
ARHGEF2	8.56845	9.3258	6.29284	5.4796	5.05095	6.85156	7.93699	9.37172
ARHGEF3	0.306645	0.001	5.17321	7.16381	1.69847	4.16605	2.93253	2.65159
ARHGEF35	0.146256	0.04183	1.30272	0.171734	0.250601	0.422171	0.001	0.634206
ARHGEF37	0.922217	0.716736	0.584026	2.01253	1.57459	0.05175	0.629771	1.33838
ARHGEF39	1.04949	0.526673	1.56406	2.30227	1.01949	0.219477	1.70433	1.93833
ARHGEF4	1.49045	0.908953	0.001	0.001	0.001	0.001	0.001	0.001
ARHGEF40	0.01623	0.044436	0.155531	0.650973	0.142769	2.43239	2.55804	2.51309
ARHGEF6	11.8834	8.94178	18.3683	12.3609	10.4526	7.35844	7.18871	11.5339
ARHGEF7	0.931412	0.54376	2.6223	0.617121	0.092276	0.001	0.511716	0.83245
ARHGEF9	0.828096	1.22179	0.990019	0.914495	0.592327	0.944234	1.01411	1.84223
ARID1A	1.1022	0.410073	0.751611	0.945474	0.706483	0.079647	1.25582	1.97395
ARID1B	0.4794	0.363241	0.297488	0.4363	0.070214	0.420003	1.30717	1.03618
ARID2	2.68291	1.85168	2.43264	3.45566	2.63114	1.78472	3.47887	1.9346
ARID3A	0.043481	0.551081	0.442938	0.204491	0.291414	0.221315	1.79767	2.9856
ARID3B	0.173723	0.118581	0.80746	1.25753	0.046242	0.386471	0.250627	0.639718
ARID4A	1.05192	0.315404	0.518629	1.26014	0.586216	2.42033	2.65957	0.24671
ARID4B	4.83871	1.98508	4.47228	4.71451	3.70976	6.39336	5.53305	3.56473
ARID5A	3.14774	9.91258	7.54281	1.29834	1.38995	1.25584	1.76316	4.2169
ARID5B	0.899764	1.92271	1.07165	0.74028	0.250658	0.702822	0.870275	0.943931
ARIH1	1.15172	2.18719	1.57725	0.937466	1.47821	5.63833	1.97239	1.72105
ARIH2	9.43624	7.98564	10.0642	7.49686	7.00908	7.93285	6.7732	7.28057
ARIH2OS	0.001	0.34611	2.0712	1.79691	1.14091	0.001	0.001	0.001
ARL1	2.22116	2.20485	4.09819	3.8896	3.46009	2.94649	7.79471	5.0351
ARL11	0.001	0.001	0.989802	0.393091	1.49623	0.119892	1.08794	2.80335
ARL14EP	2.72281	1.80716	4.82784	5.47929	3.14702	2.91974	2.59108	2.31218
ARL15	2.81254	0.859643	3.49558	3.741	2.63329	5.70431	4.74995	2.80255
ARL16	2.30493	2.49382	1.72504	0.887693	2.07626	3.23464	2.924	2.80675
ARL17A	0.095857	0.001	0.646387	0.687152	0.532736	1.10134	1.57914	0.744496
ARL17B	1.24273	0.608877	1.45236	2.0382	1.94931	2.48101	3.19437	2.9382
ARL2	11.6578	14.2295	14.7896	17.3296	17.2917	6.31049	14.3841	23.6364
ARL2BP	2.87886	2.35079	7.71119	7.627	9.78574	8.56574	8.27954	7.28812
ARL3	1.61952	0.559307	1.14764	2.64899	0.460589	0.723077	1.25701	0.321603
ARL4A	8.36538	2.21977	12.0351	12.0323	14.2689	0.370137	12.8891	5.95008
ARL4C	0.001	0.281179	11.1017	1.34624	0.506526	1.73934	6.514	0.827056
ARL5A	1.53305	1.00103	3.38415	2.06319	2.0812	3.22942	2.82208	2.10547
ARL5B	0.186936	0.178054	0.409686	0.261226	0.126381	0.187008	0.301204	1.50091
ARL5C	1.66823	0.285719	0.132097	0.001	0.083249	0.146765	0.124914	0.085225
ARL6IP1	25.8746	16.9902	43.9015	119.706	75.5374	39.1283	57.1175	44.954
ARL6IP4	5.39421	50.824	42.9511	3.1541	37.6013	35.1096	52.4043	55.1625
ARL6IP5	8.51561	9.45751	16.1437	12.7873	7.03729	10.9137	21.3647	27.0968
ARL6IP6	4.59216	1.87202	4.13212	4.50858	4.273	5.20015	5.62187	7.49373
ARL8A	4.2283	3.75341	3.47226	3.57244	3.92173	5.80559	4.6188	5.95912
ARL8B	1.57135	0.961276	1.68929	1.90823	1.79545	2.06978	2.46472	2.8117
ARMC1	8.41622	2.06291	9.16965	8.82983	9.64725	6.40145	4.34312	6.40227
ARMC10	1.57531	2.48213	0.852743	0.67621	2.29621	1.78334	2.43567	2.21221
ARMC5	0.118166	0.178346	0.027602	0.035256	0.034068	0.293162	0.12393	1.19672
ARMC6	6.5068	6.64447	10.2185	5.1309	4.23408	3.82952	6.15704	5.89757
ARMC8	5.63623	3.97206	6.9924	12.0105	10.2484	7.55347	10.6719	7.53509
ARMCX1	3.49779	3.35889	0.783042	0.939123	1.76048	0.238038	1.92138	0.811825
ARMCX3	0.580377	0.477949	1.59161	0.78633	2.14633	1.15536	1.45375	1.32502
ARMCX5	0.977403	1.06992	0.495747	0.996043	1.15806	0.280992	1.60974	1.34004
ARMCX6	1.64918	1.8025	2.47608	2.20525	5.9185	1.50899	6.60951	6.07304
ARMT1	3.39131	0.614075	5.90305	4.80322	6.18561	7.94507	9.97325	3.21967
ARNT	3.28235	3.40974	0.838787	4.32378	5.05627	4.80937	4.40762	5.24502
ARNTL	1.40285	0.917999	1.48052	1.9367	1.12588	2.33561	3.15951	1.55662
ARNTL2	0.333707	0.007904	1.40271	0.893962	0.068807	0.001	0.805522	0.001
ARPC1A	7.30035	5.20115	8.15748	10.4955	7.01655	7.83088	8.44086	7.15222
ARPC1B	27.0516	33.3999	75.6699	51.0912	59.0966	88.1851	71.1193	95.2327
ARPC2	46.862	51.4043	140.456	105.459	105.276	145.929	111.93	119.589
ARPC3	116.769	98.372	137.837	141.17	204.241	240.756	188.363	199.869
ARPC4	26.5226	32.7533	42.1391	38.6094	28.8234	21.8695	22.3238	81.6729
ARPC4-TTLL3	0.390385	0.709991	0.465415	0.591099	0.151307	0.743891	2.22728	0.111282
ARPC5	47.907	46.4363	185.462	135.971	95.4721	123.565	124.611	109.434
ARPC5L	1.27538	1.11953	2.93888	0.850863	3.4603	0.875526	1.05598	3.13003
ARPP19	3.86713	2.10866	5.2325	3.20018	3.28384	11.1329	4.14959	3.4865
ARPP21	2.24999	1.14728	0.051229	0.001	0.324921	0.001	0.001	0.001
ARRB1	2.97945	2.5146	2.39419	3.12138	2.67651	5.25811	3.76913	5.15392
ARRB2	3.89251	2.75602	6.69741	6.86478	5.46697	14.2665	8.32482	12.353
ARRDC1	1.87505	2.87727	3.58769	2.68414	3.85392	5.46332	7.90064	7.44632
ARRDC2	20.914	25.0723	18.4731	3.88041	3.13284	7.29631	6.5673	7.81455
ARRDC3	37.4875	2.79432	78.7726	64.5123	13.6828	17.8708	10.2274	27.7064
ARRDC4	0.292777	0.489224	0.242459	0.367619	1.2116	3.31281	7.72197	1.54876
ARSA	3.234	3.00015	2.46424	2.74879	0.834442	1.71836	2.39325	2.6124
ARSB	0.873596	0.75803	0.447739	0.0411	2.18795	0.733656	1.04532	0.770516
ARSD	5.3911	8.58687	3.43911	2.16594	2.37891	3.09731	1.47593	4.78162
ARSG	0.029764	0.001	0.874028	1.02321	0.029561	1.54412	1.40424	1.8155
ART4	1.42116	0.657259	2.26359	6.78769	4.1582	0.154634	2.01416	1.48261
ARV1	2.46872	2.40252	5.93526	6.59912	7.74737	3.14826	9.42032	8.2017
ARVCF	0.977449	0.863054	0.733603	1.46458	0.493246	0.001	0.46766	0.246111
ASAH1	6.67138	8.27483	16.6569	26.3164	23.8388	74.0626	27.5239	24.2859
ASAP1	1.36833	0.070292	1.08594	0.960604	0.917206	0.492231	1.22412	2.15944
ASB1	0.938572	1.28634	2.78353	5.25364	1.86007	1.45451	0.742631	1.11501
ASB13	3.53432	7.7305	0.941665	0.138309	0.680272	1.32899	0.577731	2.83394
ASB6	1.26963	1.8111	1.86264	1.42938	0.739182	0.48849	1.28225	1.37926
ASB7	1.31546	1.18453	2.83631	3.75498	2.21796	2.80141	1.50923	2.57951
ASB8	1.53571	1.27744	1.90252	2.37732	1.27456	4.59293	1.47225	5.55168
ASCC1	3.54061	3.87135	2.91589	2.16717	2.21461	1.8916	2.2251	1.75954
ASCC2	4.23598	4.0369	3.94176	3.79624	5.30147	0.824375	3.44644	4.14523
ASCC3	10.148	4.1368	12.6347	9.19129	5.51472	6.82484	8.35906	3.0283
ASCL2	0.001	0.001	0.241882	0.001	0.266456	1.29992	0.398329	0.476689
ASF1A	2.18794	1.57675	2.7611	3.64315	3.16214	1.62356	2.97216	2.37641
ASF1B	9.2014	5.41151	11.8621	2.56006	10.0359	3.11662	6.48762	9.69027
ASH1L	1.97432	0.522975	1.16718	1.88117	2.79154	3.08893	3.41271	2.7771
ASH2L	2.61987	2.18573	3.69911	4.5699	4.7654	1.75967	3.99849	5.45377
ASL	4.55127	8.1692	3.93389	7.38934	4.73313	4.52493	7.24972	8.23716
ASMTL	4.21866	4.10008	7.08181	2.49289	1.5102	2.69602	1.71136	2.26201
ASNA1	23.1313	23.9036	23.6435	7.63657	12.7623	12.9594	15.1533	18.5727
ASNS	0.780869	1.71366	0.507111	6.43619	3.04969	0.679904	0.739521	1.58946
ASNSD1	5.84373	4.50577	10.4811	14.7488	10.7358	9.10434	8.52241	5.45558
ASPH	0.13998	0.271962	1.37111	1.59627	2.35574	1.53318	3.20142	1.61242
ASPHD2	1.00996	1.02525	0.001	0.347276	0.001	0.001	0.001	0.817623
ASPM	1.80608	0.460947	3.33434	8.19781	7.12881	2.17825	5.75971	1.77757
ASPSCR1	4.87748	5.15582	4.8387	3.48311	3.38011	2.35508	3.47361	4.71298
ASRGL1	0.124566	0.196479	1.30139	1.98486	4.16118	2.18189	4.75957	3.09571
ASS1	0.001	0.554346	6.96187	0.275632	0.001	0.001	0.001	0.116851
ASTE1	1.78001	1.32957	1.33729	1.63853	1.53412	1.12575	2.52085	2.0332
ASUN	2.40858	1.05595	5.00827	4.19708	3.78714	3.29017	4.37532	2.62121
ASXL1	0.539199	0.909845	1.11886	1.10389	1.8769	0.815417	2.00248	0.363158
ASXL2	0.77709	0.156363	0.3074	0.9506	0.304593	0.353058	1.14367	0.410241
ATAD1	1.12192	0.193323	1.79507	1.40585	1.23688	1.00919	1.08737	0.737962
ATAD2	5.77006	3.52583	13.5872	19.1852	18.3302	5.518	10.9749	10.3741
ATAD2B	1.02622	0.984013	1.20884	2.08013	1.70367	3.52692	1.89295	0.514293
ATAD3A	5.79917	5.04579	9.52895	8.38406	4.46092	1.91747	5.8164	2.94333
ATAD3B	2.17582	1.61736	4.82481	3.77119	1.12821	1.27445	1.87396	2.39669
ATAD5	1.11868	0.85977	2.23249	3.47506	4.14844	1.46366	2.78632	0.388086
ATE1	3.66651	3.36735	2.27135	3.11755	2.65285	3.21203	3.39248	2.97708
ATF1	2.82956	3.21035	3.36654	3.9264	5.80389	4.92404	5.61277	5.12854
ATF2	4.5768	3.6982	4.8332	4.80394	6.14094	7.09795	4.91492	5.54716
ATF3	1.9713	0.311856	11.83	1.26848	0.11246	1.07891	0.061054	0.66738
ATF4	82.6445	96.4836	61.9256	51.235	29.7965	12.6535	64.2615	38.8882
ATF5	0.812747	2.91075	4.69115	0.73585	0.48365	0.93059	0.429674	0.114902
ATF6	6.15238	4.47192	5.97809	7.67444	3.80424	5.07585	5.19006	1.92508
ATF6B	4.562	5.22311	3.57806	3.2201	1.17894	2.26906	1.7182	4.40859
ATF7	0.578277	0.351579	1.03436	1.61884	1.09048	1.86223	2.05593	1.81788
ATF7IP	4.70826	1.96865	5.30622	7.03913	4.85925	5.34377	4.59292	2.77969
ATF7IP2	10.8899	5.85364	15.1875	10.2093	3.04479	2.4946	6.67335	2.3471
ATG10	0.661156	0.345582	0.526846	0.579259	0.81953	0.402281	1.17385	0.758855
ATG101	5.87624	8.9138	17.4842	4.55617	4.49297	3.30366	3.65999	7.68016
ATG12	0.581193	0.429286	0.76744	0.938859	1.52042	3.93359	2.47163	1.70109
ATG13	4.39716	3.27407	5.84501	8.16612	3.6986	1.66503	2.51541	5.13715
ATG14	2.56815	1.09464	1.80393	4.99844	1.78783	1.30458	1.88766	1.02269
ATG16L1	0.79487	3.64093	3.66128	1.66352	1.80891	2.7367	3.07323	4.2709
ATG16L2	3.9933	2.52274	2.78297	2.86299	3.69375	9.14823	6.61863	10.5911
ATG2A	0.097681	0.389412	0.163285	2.14412	0.096333	0.057153	0.04029	0.637405
ATG2B	1.25164	0.871873	1.44322	1.48462	1.70663	0.527236	1.65896	0.837751
ATG3	11.3658	7.06148	19.0439	21.7913	26.7155	39.8918	24.5436	25.5856
ATG4A	2.56902	1.082	2.78025	3.51153	2.68791	3.71453	2.33716	3.34906
ATG4B	5.28659	8.66125	7.56669	8.67093	5.08586	6.70168	4.71844	7.76819
ATG4C	1.7464	1.46412	3.24659	2.52193	4.30878	2.39765	3.22346	1.88026
ATG4D	3.5609	6.09366	3.95234	7.92887	4.40221	2.40586	2.21168	2.50442
ATG5	2.53506	1.84187	3.90099	4.29698	4.88397	4.52026	5.14875	2.95867
ATG7	1.97779	1.56354	2.98534	6.60644	4.74385	3.6063	4.72543	9.36892
ATG9A	2.1172	2.5446	0.277248	4.92332	1.58398	0.257236	1.76321	2.45157
ATHL1	1.86991	1.73924	0.034658	0.217998	0.001	0.301099	0.318571	0.219917
ATIC	1.79083	0.957416	3.33011	2.121	1.84147	0.826826	5.9262	3.6237
ATL2	5.29281	3.86461	6.40558	8.7006	5.7367	4.64557	6.91046	2.91898
ATL3	2.66888	1.56058	3.69166	3.39272	9.58301	1.63902	5.18179	4.11229
ATM	6.43733	5.49906	11.1927	7.49458	9.12336	17.632	16.9822	7.63602
ATMIN	2.81744	2.75667	4.11523	3.49437	4.36309	5.30405	5.45574	4.51545
ATOX1	7.44673	5.09664	6.38314	3.22323	9.69498	7.92692	15.2286	17.8106
ATP10D	2.71221	1.85962	1.29925	0.954781	1.75911	2.74772	1.76999	1.35333
ATP11B	3.83744	3.97099	10.2694	8.5313	7.66192	5.6463	6.59606	5.66193
ATP13A1	3.16878	2.81883	3.01495	3.00775	2.16554	1.5533	3.64074	2.8364
ATP13A2	3.97827	2.71469	2.32806	1.80321	0.28872	0.054074	0.855853	1.99736
ATP13A3	0.322506	0.121793	0.320718	0.448225	0.442859	0.685409	1.00321	2.08597
ATP1A1	12.6911	10.455	18.2058	20.9083	13.0716	12.1655	23.4308	21.0876
ATP1B3	3.1322	2.49762	11.7089	3.51981	11.0314	4.62891	4.82411	3.90976
ATP2A2	3.43748	2.00592	2.32484	3.10529	1.04885	3.49232	5.30232	2.86249
ATP2A3	13.3882	11.2956	10.8838	5.02659	4.92352	3.41992	3.65102	9.68341
ATP2B1	1.45938	0.617003	1.54181	4.72877	2.35205	4.55459	2.96894	6.23478
ATP2B4	6.04923	4.27586	5.69139	6.60288	3.92336	5.99179	7.30896	7.77496
ATP2C1	3.46231	2.05309	4.33324	5.324	3.02007	2.59151	7.04486	4.8699
ATP5A1	108.985	66.733	150.009	124.173	126.384	95.1152	144.645	87.6502
ATP5B	78.0397	59.8383	91.0464	132.89	87.9237	75.6748	110.003	102.854
ATP5C1	73.6928	90.4258	74.6608	60.0539	43.3571	43.9584	49.6078	40.4606
ATP5D	3.71721	4.00239	6.44173	6.22498	5.1271	5.56425	10.1974	9.3262
ATP5E	251.463	205.956	377.564	356.477	498.979	448.556	465.399	465.101
ATP5F1	55.9139	66.6806	84.9127	73.4697	78.6628	58.0793	87.9055	80.5552
ATP5G1	17.7861	10.3342	24.8508	12.9579	27.9805	14.7817	31.4743	26.8646
ATP5G2	11.0936	10.5083	16.8798	28.0007	26.5336	26.9367	65.0728	54.5492
ATP5G3	3.57103	6.45745	13.9544	9.39263	35.9538	8.01302	9.04959	40.7859
ATP5H	31.4886	23.3809	80.3863	51.5358	55.8344	47.9553	59.9705	76.6262
ATP5I	64.3962	49.6371	65.0039	71.4107	97.7733	81.3229	122.943	144.437
ATP5J	8.57349	8.91667	12.0884	12.8982	5.80015	14.0903	20.668	18.637
ATP5J2	9.3909	41.9698	64.5469	66.7531	106.595	74.5429	90.8135	146.152
ATP5L	63.8787	133.477	147.255	114.66	180.875	68.0884	184.066	241.173
ATP5O	29.7523	25.2338	50.9466	6.67148	42.9385	39.7513	39.5465	48.7016
ATP5S	0.933081	0.926254	1.34813	2.12884	1.39116	0.720837	1.91756	1.86929
ATP5SL	1.75485	1.69997	3.81191	2.47827	1.3092	2.2368	2.02658	4.23473
ATP6AP1	3.23237	6.34706	4.44318	4.489	2.14036	7.1386	8.9153	12.2418
ATP6AP2	7.27291	11.6632	25.0543	15.7246	31.6316	16.1688	10.4239	21.0157
ATP6V0A1	1.48764	0.544211	1.06228	6.569	3.63033	1.18697	5.27685	4.30298
ATP6V0A2	3.06252	2.51867	2.91867	3.47688	2.41155	1.32857	3.02562	1.36742
ATP6V0B	22.2131	26.2404	26.659	24.2941	65.6074	42.4803	43.7355	48.9039
ATP6V0C	1.47858	1.14056	3.11724	1.40663	2.78854	2.1297	0.988668	0.988575
ATP6V0D1	18.1364	17.0546	15.5672	21.2613	25.5736	29.2694	26.3853	25.5016
ATP6V0E1	58.9062	79.0627	78.3192	70.2964	58.1465	77.3849	62.0909	72.7924
ATP6V0E2	0.071774	0.188119	5.21477	1.70688	0.971028	0.796931	0.419726	0.964414
ATP6V1A	5.77699	8.18923	17.1958	22.6232	13.1728	23.4695	22.3258	17.9605
ATP6V1B2	5.35322	4.65233	11.1991	10.5043	24.7489	37.2263	15.8614	34.1124
ATP6V1C1	5.18551	3.31501	6.17959	10.9893	12.2464	9.57941	10.2141	6.55701
ATP6V1D	3.75588	3.17547	6.12384	1.386	5.0669	9.29004	14.4009	9.93551
ATP6V1E1	21.402	22.5752	21.1716	14.8763	17.88	31.4327	30.164	35.8813
ATP6V1F	6.56489	0.005126	6.21354	5.64559	9.03758	0.001	7.18743	9.38532
ATP6V1G1	10.7564	8.88304	11.9507	6.03747	9.87003	10.8171	15.3165	10.6088
ATP6V1H	8.12168	6.00415	8.76917	9.2871	7.64975	6.45313	8.11236	6.32714
ATP7A	2.19154	1.32651	3.80174	5.51892	2.86237	0.51735	1.7006	1.65649
ATP7B	0.437764	0.020022	0.420166	1.46214	0.710848	0.052649	0.309933	0.452711
ATP8A1	2.51586	3.53742	3.1303	2.71434	7.78904	3.40738	4.50579	6.93595
ATP8B2	3.00867	0.530765	0.697657	0.180021	0.035386	0.062478	1.66973	0.167026
ATP8B4	0.458805	1.1185	1.68668	5.85926	16.6668	6.37375	12.2021	18.0961
ATP9B	2.52056	2.57167	1.92125	1.90013	0.134519	1.98583	2.57563	1.92936
ATPAF1	2.96205	3.12717	5.53008	6.0415	3.92499	2.04741	7.44078	4.04231
ATPAF2	3.26676	2.70505	1.75232	1.88123	1.7692	1.87478	1.5424	2.36192
ATPIF1	4.81442	3.49011	6.96057	8.95614	31.2726	13.1865	29.6842	38.823
ATR	2.34667	2.24159	3.80026	2.42623	3.69566	2.31137	3.81664	2.81654
ATRAID	26.7292	14.8092	19.8084	17.6626	14.174	17.0854	20.3482	28.4124
ATRIP	0.035165	0.721169	1.90629	0.873064	0.874462	0.11212	1.59594	0.39772
ATRN	1.86085	1.50702	1.23594	1.70388	2.25616	1.5511	4.06821	2.83735
ATRNL1	1.84812	1.44604	1.65016	0.001	0.001	0.001	0.001	0.001
ATRX	3.01923	0.92859	1.62953	2.69501	2.16316	4.09745	2.17688	1.50444
ATXN1	0.001	0.087938	0.985075	1.06232	1.63689	1.4923	2.55489	0.963855
ATXN10	6.76636	7.14572	7.74053	4.07168	5.90956	4.65518	6.3516	5.79013
ATXN1L	0.223659	1.43045	0.245524	0.821286	1.47038	0.713869	0.404388	0.29733
ATXN2L	0.32978	0.161646	1.27786	0.520361	0.873888	0.435127	0.830364	2.07462
ATXN3	3.39197	1.14155	1.494	0.766152	1.03879	1.17453	2.17401	1.99754
ATXN7	0.593147	0.209463	0.355065	0.908765	0.453812	2.03232	1.16141	0.741487
ATXN7L1	0.040886	0.060454	0.980049	0.375193	0.985077	1.4122	1.4381	1.19847
ATXN7L3	5.44015	4.22551	5.60828	5.20493	2.73576	5.28494	6.79514	7.30233
ATXN7L3B	15.7173	17.6754	0.001	7.32307	0.001	8.61715	11.8158	11.5155
AUH	1.38248	0.775076	1.77952	1.28479	2.28563	1.33502	0.403147	1.99627
AUNIP	1.45641	0.044488	4.07592	3.60668	0.290571	0.34493	0.515809	0.438373
AUP1	14.1353	13.6581	22.6982	21.828	15.3905	11.9826	19.6659	21.1217
AURKA	3.8219	2.24525	7.04994	12.6857	8.03447	2.17255	7.39418	9.89058
AURKAIP1	1.80347	7.57558	2.60557	16.9709	13.7129	7.39927	17.2089	18.8375
AURKB	6.36979	3.25801	12.8297	11.5839	8.10168	1.32228	8.68537	9.12214
AUTS2	1.6829	1.9062	0.425818	0.040417	0.193625	0.001	0.001	0.440408
AVEN	2.38256	0.89838	1.15888	0.621661	1.048	0.472188	1.61881	0.801887
AVL9	2.42762	2.4487	2.38479	3.29311	2.5801	5.41397	5.79046	3.47748
AXIN1	3.0588	4.19418	2.1899	4.33245	1.50899	2.58679	3.77642	1.94923
AZI2	2.21741	1.18508	3.36751	3.35745	4.26084	4.93366	3.46634	5.34348
AZIN1	15.0701	16.3989	33.8978	26.1799	30.267	18.9187	32.5363	25.7716
AZU1	3.37324	13.7993	13.1956	42.4405	154.045	25.1798	65.1647	157.001
B2M	2070.25	1766.54	3813.69	2565.64	2238.31	3806.53	2175	2398.77
B3GALNT1	0.645838	0.280248	1.04228	6.69286	2.47106	0.155351	0.441074	1.66775
B3GALNT2	0.686325	0.604778	2.73409	1.10892	2.04749	0.574125	2.66513	0.329213
B3GALT6	0.307694	0.001	0.243176	0.001	2.07151	0.001	0.001	0.001
B3GAT3	4.65039	5.4813	4.08586	3.73279	4.71116	3.81658	3.49119	6.46633
B3GLCT	1.05782	0.001	1.83279	1.45602	1.96246	0.986847	1.7067	1.21558
B3GNT2	40.6752	10.8479	31.029	6.41754	13.8309	2.1505	0.054833	10.8607
B3GNT5	0.116593	0.314651	0.248399	1.6204	1.40633	0.271317	0.88263	2.45057
B3GNT7	0.174512	0.26757	0.02739	0.375135	0.242304	0.181082	0.001	1.28296
B3GNTL1	1.19996	1.32952	1.00643	0.158013	2.13914	0.508844	2.59292	2.41599
B4GALNT3	0.068818	1.51979	0.001	0.005809	0.001	0.001	0.001	0.131644
B4GALT1	2.95211	3.59425	3.60819	4.34135	0.212024	1.25646	3.96732	5.26822
B4GALT2	1.70413	2.07734	1.86268	0.014526	1.9497	0.636955	3.84733	2.62325
B4GALT3	3.70231	4.73459	3.60336	0.383248	2.56383	2.35291	3.08338	3.11529
B4GALT4	1.61668	1.82817	1.85509	1.90129	2.42374	2.15577	2.51249	3.63115
B4GALT5	1.60254	2.53046	4.40217	5.78862	1.6938	6.0829	6.8186	6.21076
B4GALT6	3.30432	2.11453	0.184435	0.001	0.362532	0.207371	0.192904	0.339153
B4GALT7	2.58945	6.82125	2.4969	0.908562	2.3173	2.34861	1.19938	2.61766
B4GAT1	0.001	5.9941	2.86716	0.186558	0.874337	0.436243	0.754694	0.952041
B9D1	0.001	0.363615	0.542245	0.811389	1.36168	0.382132	1.42322	1.24801
B9D2	1.18973	0.805849	2.94846	0.513985	0.694549	0.7419	1.1278	0.924347
BABAM1	25.724	23.5008	24.6322	30.3253	15.3644	10.8681	19.7914	15.8128
BACE2	0.315296	0.119158	0.680146	1.26529	0.738881	0.001	0.001	0.227047
BACH1	2.63627	3.88835	4.17918	3.45575	6.70895	3.90872	7.29492	6.64658
BACH2	1.57804	0.781233	0.665294	0.098259	0.255577	0.342068	0.620857	0.228817
BAD	11.0899	12.9947	13.2883	8.28536	8.1575	12.0839	7.62088	8.92858
BAG1	6.15748	6.21744	9.4493	11.2405	18.5028	4.96063	11.9553	14.527
BAG2	0.156323	0.127315	1.35159	1.11862	0.637438	0.299602	0.843593	0.468952
BAG4	2.08864	0.578713	0.816748	3.51884	1.28862	1.41962	1.799	1.95505
BAG5	3.33513	0.357366	0.523329	0.478663	3.56162	3.35098	3.66266	3.0343
BAG6	6.91299	4.48737	1.2679	0.99964	2.10543	1.91325	2.06305	4.15913
BAHCC1	1.08926	1.2931	0.079774	0.047556	0.321295	0.041043	0.615782	0.077803
BAK1	2.02826	2.10263	2.16011	1.662	1.19253	4.30636	0.978169	0.774843
BAMBI	0.001	0.001	2.40654	0.570577	0.22221	0.001	0.001	0.33594
BANF1	6.147	5.05192	7.51921	1.97325	4.49313	3.16355	5.57738	6.80713
BANK1	13.1918	6.13692	6.81991	0.415701	0.001	0.497337	1.92566	0.026988
BANP	2.76952	3.56766	2.128	2.49163	1.62683	4.26457	2.52279	2.55748
BAP1	7.94777	7.78112	6.97884	11.7514	2.58368	2.2275	4.61881	5.38434
BARD1	4.7479	4.8063	4.5929	3.15828	4.71823	3.236	5.79459	4.00811
BASP1	0.012181	0.16741	1.78319	0.751411	1.0131	6.3949	0.206693	14.7074
BATF	6.29941	3.63573	11.5025	7.24747	6.5412	7.29506	7.06014	6.36164
BATF2	0.001	0.165829	0.373386	0.841551	0.605451	1.5836	0.184925	0.988263
BATF3	0.523638	0.209011	1.21755	0.764005	0.464918	2.52055	0.289861	1.58108
BAX	48.4962	16.369	44.6518	11.9268	17.0208	14.3692	17.6821	14.1638
BAZ1A	6.22623	3.84964	10.9574	12.8859	14.4555	10.7733	14.2874	10.5011
BAZ1B	6.05524	4.20765	7.4947	9.06739	5.11237	4.42366	7.56858	6.56914
BAZ2A	0.335725	0.528364	0.479883	2.52764	1.55604	3.25926	1.48302	2.53467
BAZ2B	2.38868	0.968248	0.870216	1.28953	1.83507	3.37894	1.83937	1.72089
BBC3	6.09698	1.4968	1.91209	0.376968	0.001	0.182476	0.023387	0.339547
BBIP1	0.779773	0.681358	1.50325	1.40002	1.34249	2.54305	2.44518	1.73066
BBS1	0.932374	1.13835	0.235538	0.454591	0.832515	0.188899	0.540529	0.25332
BBS10	0.502491	0.911503	0.375217	0.69864	0.079527	0.984145	1.18135	0.715303
BBS2	3.22952	3.53248	1.95922	1.6847	1.39484	3.54511	4.92778	2.58755
BBS4	0.874977	0.851859	1.02818	2.16456	0.723184	0.302897	0.881905	0.825194
BBS7	0.395875	0.079201	1.77299	2.64507	2.9446	1.72261	2.28096	1.44312
BBS9	1.20588	0.073784	1.59887	0.188168	0.137962	0.799208	1.38165	0.11631
BBX	5.17033	3.48272	7.03339	2.73461	2.36638	4.29171	3.50486	3.25727
BCAM	0.260016	0.036612	1.15084	1.60893	1.13739	0.034533	0.768949	1.27614
BCAP29	1.91697	1.55018	4.19915	7.68121	6.61408	3.33586	3.38387	2.32088
BCAP31	34.6638	7.81796	31.8	28.3996	15.6414	18.1307	24.9067	25.6685
BCAS2	4.33119	1.96	9.21278	15.6198	7.04637	7.45187	7.3807	6.33324
BCAS3	2.1179	2.13552	1.19046	1.89536	1.33043	3.99912	1.53885	1.86417
BCAS4	2.22653	2.83538	4.74201	0.542017	0.128842	0.698224	0.144454	0.059164
BCAT1	5.40414	3.79751	11.4741	5.60821	3.05259	0.968666	2.38772	1.4521
BCAT2	4.1729	3.21335	1.3883	3.27232	1.86296	1.52994	4.19177	3.86043
BCCIP	6.48003	3.39537	11.39	13.7753	10.4639	7.76583	11.2951	8.49228
BCDIN3D	1.56227	1.49836	0.827481	1.85451	0.728806	2.70071	1.16793	1.53091
BCKDHA	8.92388	0.194874	6.05457	5.74704	3.20861	0.301924	3.44018	5.99645
BCKDHB	1.48007	1.42829	1.29341	1.47121	1.4948	1.7284	2.65472	0.976063
BCKDK	2.07116	2.42617	1.87417	1.54407	1.27853	1.77341	2.10473	2.2946
BCL10	0.60592	0.690365	1.00495	1.22298	3.93642	3.05293	1.07705	0.697106
BCL11A	1.8107	2.28517	0.718169	0.963196	1.06973	0.139943	1.66806	1.4173
BCL11B	0.044927	0.057069	0.558711	0.573684	0.873324	2.81407	0.887503	1.77218
BCL2	3.49132	1.92382	1.19693	1.20122	0.968369	0.668361	3.82746	1.05466
BCL2A1	7.97606	6.67324	12.8003	22.0345	11.2284	32.384	19.9174	1.45181
BCL2L1	7.32913	4.16039	13.514	15.2366	16.0567	2.34908	10.2026	7.53657
BCL2L11	0.941586	0.034029	1.7427	0.903782	0.31725	0.489597	3.9508	0.565896
BCL2L12	2.6761	1.37421	2.58638	3.0719	4.87538	1.67644	4.66047	6.35887
BCL2L13	0.273249	1.76087	2.02555	2.25993	2.94891	2.67455	2.27327	3.7549
BCL2L15	0.079099	0.457878	0.685653	0.550446	3.59991	2.04588	1.39863	6.28162
BCL2L2	1.34147	1.18608	0.134971	0.554242	0.945972	0.166565	0.915192	1.71311
BCL6	1.33417	1.60038	2.8039	3.37218	1.84157	1.93709	1.43094	3.98299
BCL7A	7.26484	6.21686	2.8479	0.493032	0.230395	0.001	0.644357	0.251328
BCL7B	3.22715	3.36224	2.77207	3.98664	4.03095	4.27133	4.52485	5.82906
BCL7C	6.80044	17.0596	26.6092	6.27242	7.07719	5.74932	12.1406	9.99182
BCLAF1	2.54572	2.18565	0.576924	1.59563	10.63	8.06837	3.36193	10.9534
BCOR	0.582551	1.5079	0.660573	1.79133	0.59369	0.610412	1.22432	0.001
BCR	13.0095	38.7352	12.512	3.29878	4.52155	3.2246	4.70516	4.38799
BCS1L	4.13704	2.33536	5.62088	6.19338	2.85747	1.45183	4.60272	4.41836
BDH1	2.43318	1.7454	1.53142	2.26931	2.89916	1.19135	2.82836	2.58012
BDH2	5.42718	6.43705	3.78283	2.66026	4.12347	3.36787	3.8254	3.08363
BDP1	2.02033	0.517701	3.03966	2.24811	2.02522	1.32801	3.78766	1.9009
BECN1	11.3873	10.4191	11.4338	14.71	10.8431	12.3889	10.6218	10.8922
BEND5	4.22861	7.62478	2.31198	0.111672	0.088208	0.001	0.299744	0.426031
BEST3	0.001	0.001	1.08351	0.001	0.001	0.001	0.001	0.001
BET1	1.21657	0.936869	3.55451	3.29921	5.17891	4.11149	5.5426	4.26435
BET1L	0.414699	0.579642	0.54216	0.287342	1.069	0.348305	0.434375	0.575099
BEX1	0.293404	0.467781	1.65162	5.54038	7.24649	1.46968	6.30231	5.89175
BEX2	0.001	0.201042	1.8505	0.748835	1.57232	1.36363	0.815791	1.50946
BEX4	0.707621	0.382131	0.480905	4.68381	5.57535	4.66673	7.92744	7.79642
BFAR	8.67133	6.59226	9.63098	8.14405	5.85142	6.07584	8.01856	8.09045
BHLHE40	0.241717	0.065059	1.56642	1.43822	0.480717	2.36066	2.34122	0.839109
BICD2	3.52853	3.0633	2.45239	2.07684	2.80279	3.44466	3.82588	5.41795
BID	6.24005	4.82897	7.68171	8.31664	7.51554	11.0448	9.17519	13.3113
BIK	0.312828	0.395345	1.80282	0.931392	1.64243	2.47287	2.09729	1.9461
BIN1	6.61391	8.1884	9.54543	4.93366	1.69444	3.85932	4.85235	3.01045
BIN2	1.02974	1.47419	25.8427	35.3743	25.6059	51.6897	29.1092	30.0922
BIN3	7.00735	5.77504	4.87622	5.39421	5.20353	3.96011	7.12877	7.61087
BIRC2	4.29218	2.42159	8.30481	11.7703	12.8909	10.986	10.3163	4.1909
BIRC3	0.001	0.067999	8.80629	4.30883	2.80203	4.62725	8.06795	2.03218
BIRC5	8.20648	7.09241	22.3717	13.4142	19.568	7.87089	21.2041	19.4251
BIRC6	2.20139	5.12248	5.0979	1.61323	3.58847	8.49249	4.82965	4.17705
BIRC7	10.8888	6.75693	0.001	0.001	0.001	0.001	0.001	0.001
BIVM	0.016035	0.001	1.44352	0.194634	0.906692	0.864226	0.656791	0.671775
BLACE	2.21668	1.00764	0.001	0.001	0.001	0.001	0.001	0.001
BLCAP	0.929876	0.519429	7.01763	5.29833	3.82609	5.01421	5.01374	0.446026
BLK	6.09502	8.86333	5.13063	0.001	0.246917	0.001	0.001	0.001
BLM	2.42509	1.05263	4.14895	5.22933	3.76757	1.55819	3.84569	2.62526
BLMH	4.19161	5.63445	4.16583	3.48496	5.46107	4.33986	4.52862	5.1985
BLNK	10.1592	6.1419	2.43761	0.208368	0.364027	0.024092	0.593387	0.575458
BLOC1S1	8.49576	11.6303	14.8124	14.9499	28.1739	30.4403	33.4048	56.7821
BLOC1S2	20.6649	8.15158	8.82826	14.5051	20.0473	21.0533	17.4019	7.04136
BLOC1S4	0.001	0.001	0.001	0.001	3.18798	0.001	3.37312	4.42843
BLOC1S5	0.810596	0.88557	3.95483	3.14103	1.08554	4.19442	5.02918	3.12841
BLOC1S6	1.42262	2.02358	2.6142	1.05077	8.60813	10.2706	10.5683	3.61014
BLVRA	5.32989	4.94362	7.37092	18.3432	10.8661	11.337	13.9491	12.2248
BLVRB	82.4572	65.0456	137.313	267.765	177.356	43.9803	173.356	244.588
BLZF1	2.6336	1.67196	3.65776	2.85294	4.37739	3.30377	6.24328	4.42164
BMF	0.407376	1.19666	0.080209	0.722623	0.010021	0.86925	0.078621	0.073753
BMI1	2.1039	1.77415	2.08566	4.61837	2.79827	1.31605	1.67923	0.907322
BMP2K	7.23134	5.54715	6.37692	5.06399	4.10474	3.73668	4.97897	4.86751
BMPR1B	1.58309	0.533455	0.001	0.001	0.000262	0.001	0.001	0.001
BMS1	3.64649	1.38869	2.69932	1.90509	2.14059	1.81033	2.84346	2.12426
BMX	0.001	0.355666	0.001	1.92943	1.9298	0.365864	0.001	1.84531
BNIP1	3.23927	1.89479	3.40984	2.65166	1.97979	2.92739	3.77007	3.95152
BNIP2	10.3192	7.01308	12.6548	12.1327	17.5901	17.7036	15.6943	13.9697
BNIP3	0.578872	2.3245	0.965497	2.26725	1.02407	1.03778	2.13758	2.86882
BNIP3L	18.9136	9.6061	56.8285	92.8921	92.6025	23.2003	37.1623	17.8918
BOD1	1.83882	1.3401	0.984358	1.27417	2.87767	1.308	1.35972	2.26228
BOD1L1	0.962756	0.678231	0.143404	0.63434	1.3059	2.59138	2.93832	1.77537
BOLA1	0.433783	0.903031	0.642736	0.57155	0.276791	2.84689	0.275613	0.506802
BOLA2	21.2237	16.9668	36.0042	29.5085	23.4337	9.56105	13.8046	29.4135
BOLA2B	14.9915	13.0039	28.8891	21.8999	24.6875	17.7475	27.4304	30.8719
BOLA3	4.97425	3.2202	11.8852	16.3327	15.1019	4.34779	12.5936	19.7727
BOP1	8.37752	7.567	15.6164	12.2837	3.2327	1.94666	4.53696	6.30107
BORA	2.79972	1.12783	3.8424	4.93324	3.79745	1.85285	4.04379	1.91804
BPGM	14.9331	3.34692	33.6682	117.093	45.797	5.41572	18.3846	13.3086
BPHL	0.401656	0.523102	0.413985	0.743499	0.337352	0.576538	1.13467	1.15053
BPI	5.03588	19.1764	17.094	78.9635	124.582	36.745	60.5136	249.644
BPNT1	5.7988	3.82289	5.9887	4.33595	2.75916	2.69949	2.90455	1.24019
BPTF	3.31858	1.66677	1.04027	1.85121	2.32552	1.68693	2.28925	2.10569
BRAF	0.521587	0.200807	1.20606	0.905283	0.659899	0.625844	2.98873	2.88433
BRAP	3.02305	2.72443	3.31598	2.73392	2.2789	3.32498	1.78027	2.97577
BRAT1	3.43481	5.62853	3.7031	4.25218	2.54174	1.51263	2.96335	2.55737
BRCA1	1.79106	1.3995	3.499	3.54113	4.46558	0.958258	3.54801	1.50758
BRCA2	0.622834	0.090992	1.98893	2.22875	2.89912	0.574559	1.92208	0.550498
BRCC3	0.379001	0.260833	1.57952	0.634769	0.2955	0.907218	1.26863	0.751737
BRD1	5.08	4.35218	2.81712	3.93067	2.02442	2.43851	1.62091	3.64124
BRD2	9.01886	4.65526	6.67781	7.99868	5.34045	4.50758	7.43527	3.02061
BRD3	2.44436	1.77453	0.309523	1.60992	0.866919	1.81705	2.21098	1.8232
BRD4	0.239509	0.135668	0.440948	0.850138	0.001	0.246449	1.28942	0.082633
BRD7	5.79145	3.63434	8.83391	7.93056	5.18385	5.56323	6.60296	5.03725
BRD8	7.78587	4.56177	3.6246	8.97969	3.23333	3.3925	6.75575	3.74601
BRD9	2.17591	2.28815	3.45747	2.76855	2.04996	2.44993	3.29947	2.07669
BRE	3.11565	2.09736	3.07571	4.46575	3.0555	4.33486	5.64443	4.51433
BRF1	3.99582	4.67215	1.9502	1.99368	0.6	1.55341	2.02393	0.721962
BRF2	3.69242	3.60765	4.3413	4.30307	1.70235	2.40287	3.49891	2.3349
BRI3	0.522317	0.789102	0.463089	1.5748	0.735499	1.95539	14.2713	2.52417
BRI3BP	4.07427	0.114296	7.28323	6.59439	2.19649	1.1227	6.321	5.53375
BRIP1	1.50454	0.267574	1.67473	1.19689	3.63673	0.405505	2.62283	0.830872
BRIX1	4.8516	5.46162	15.5414	10.0092	12.4361	7.09365	7.86974	10.3811
BRK1	3.59709	15.6603	7.8341	2.96243	41.1768	12.5473	22.711	40.3454
BRMS1	15.8794	14.4443	21.1586	17.2384	9.0014	12.1504	12.5617	16.0423
BROX	2.71836	1.80957	5.28395	10.422	3.36348	5.82995	5.34487	4.55788
BRPF1	4.1406	4.32495	2.85153	1.13392	2.02874	1.00069	3.27032	1.02924
BRWD1	2.31846	2.27658	0.272432	3.23273	3.16447	4.42229	4.86512	2.65262
BRWD3	0.122216	0.01266	0.16313	0.244283	0.98521	1.18011	0.945826	0.856893
BSCL2	1.76367	2.36761	1.49708	2.77624	1.26946	1.18458	4.51499	3.82275
BSDC1	11.0256	4.78958	6.50626	11.7129	4.23809	2.60588	4.28923	5.89334
BSG	61.1671	40.6022	38.6709	87.7883	49.5068	24.0005	44.633	55.0517
BSPRY	0.751099	4.4389	0.642545	0.413935	0.141751	0.204136	0.642517	2.02847
BST1	1.84905	3.57609	2.8482	8.03027	23.489	1.06319	17.3353	29.4781
BST2	83.0204	11.0831	53.3565	15.1226	11.7058	43.8072	9.5528	54.2857
BTAF1	4.17291	2.78175	5.19664	5.44522	4.06157	6.78	7.95571	3.97705
BTBD1	11.7109	10.8397	18.8751	14.2814	11.545	12.6285	11.4923	8.27194
BTBD10	3.98801	5.00655	5.70192	4.77418	7.64323	6.66915	5.96279	8.02163
BTBD11	1.24186	1.19134	1.10223	0.508893	0.719364	0.001	1.47996	1.4749
BTBD2	3.74211	4.34188	2.40591	1.70511	0.571202	2.28696	1.3021	2.26067
BTBD3	0.478312	1.19062	0.549908	0.742843	0.651589	0.489806	0.467227	0.811016
BTBD6	0.507157	1.11562	1.41943	0.807589	6.75369	0.399287	0.353577	0.46144
BTBD7	1.21446	1.39235	0.719642	0.652583	1.50552	0.55052	1.77351	1.79352
BTBD9	0.234367	0.607235	0.592323	0.22963	0.564055	0.329063	1.03931	0.712457
BTD	0.248803	0.514622	0.27371	1.06083	0.199651	1.48537	0.629996	1.55004
BTF3	22.7407	29.0985	40.0803	48.3671	85.699	69.9863	93.733	93.6844
BTF3L4	5.99924	6.63125	8.91341	5.63233	3.02216	5.79253	5.97153	3.93625
BTG1	6.23364	6.34656	13.357	20.9449	7.74266	14.3374	17.6292	12.1494
BTG2	0.001	0.001	2.68611	3.82872	0.001	0.383959	29.4896	28.4466
BTG3	1.59522	0.740842	2.44791	2.69596	3.53768	0.65684	2.42042	2.96132
BTK	19.8464	15.8318	12.8296	0.371476	12.2094	13.644	14.1876	15.3019
BTLA	0.078914	0.001	0.502247	0.433699	0.161355	0.526642	1.65058	0.235095
BTN2A1	2.48049	0.727076	1.29822	0.875914	0.2663	0.810585	0.667816	1.32209
BTN2A2	2.45718	4.30642	0.997692	0.891043	1.48833	1.81175	1.17173	1.98183
BTN3A1	7.87295	11.9246	5.25463	7.18868	4.09935	12.5613	8.19225	7.99515
BTN3A2	5.52601	2.33182	3.02658	7.53777	6.75808	14.972	13.0253	12.054
BTN3A3	1.81965	4.34136	2.32892	4.2785	2.22225	4.24728	5.09475	2.15326
BTNL8	0.001	0.001	0.131613	0.505852	0.585305	0.384733	0.390315	1.1305
BTRC	1.36612	1.51653	1.29423	1.06425	0.349222	0.287524	1.58594	0.82783
BUB1	4.59976	2.62417	8.67755	10.9533	8.68557	2.30527	7.52541	6.58763
BUB1B	3.09836	2.10097	6.25302	9.54571	5.70883	1.86634	5.92832	5.82364
BUB3	40.6852	27.3614	54.901	34.4494	31.0861	19.6172	31.1124	25.4613
BUD13	6.05275	5.43002	5.25062	5.66723	5.35769	1.83306	5.97342	5.1436
BUD31	19.934	13.0625	22.2207	21.4172	20.1297	17.2066	17.443	18.0636
BYSL	1.1266	0.690839	1.08807	1.12659	0.365599	0.001	0.920874	0.67805
BZRAP1	7.12724	5.25971	2.44093	0.593264	0.511106	0.448452	0.635155	0.321553
BZW1	11.4219	8.279	23.3929	17.9741	12.3766	17.9073	11.1866	16.9444
BZW2	8.40049	7.44732	10.0872	6.87998	13.5984	5.63123	12.0773	11.9988
C10orf10	0.131087	0.154427	0.001	3.38216	0.097221	0.124713	0.147429	0.090403
C10orf11	0.001	0.252507	0.001	0.456346	2.06817	1.07308	2.16787	2.47256
C10orf128	1.9567	1.02083	0.4516	0.550604	0.537697	0.732288	3.96757	1.11871
C10orf32	9.1134	5.57356	7.04101	2.75143	2.26099	5.49652	2.89115	3.78035
C10orf54	4.33384	5.35027	5.40109	8.81088	6.9747	12.2851	8.77189	10.5732
C10orf76	1.80979	0.814805	1.7439	1.72225	1.35522	0.65884	1.98963	1.26211
C10orf88	2.16695	0.888386	1.87165	1.86179	1.26505	1.20977	1.71257	0.92772
C11orf1	0.779577	0.668106	2.39056	2.35479	1.29562	0.579062	1.45967	1.51992
C11orf21	0.451733	0.399352	2.29636	2.5153	1.25136	4.8764	1.72051	2.00873
C11orf24	1.76139	0.562952	2.33049	1.52427	0.881949	1.86102	2.38634	1.32032
C11orf30	1.21625	0.793278	1.20768	2.2357	1.97964	1.2635	1.99375	0.965213
C11orf31	35.8923	39.8912	0.43933	0.001	0.001	27.3703	52.9082	63.6062
C11orf49	1.58569	0.956686	0.802694	0.878389	1.00092	0.464247	1.62972	0.760842
C11orf54	1.98593	2.97184	2.46868	2.64879	3.45199	3.03632	3.1107	1.91227
C11orf57	4.28162	1.07448	1.08867	1.12443	4.51447	4.02601	1.35763	2.94339
C11orf58	11.3718	19.2154	23.9375	21.8689	8.73639	8.83843	9.15105	6.13725
C11orf68	2.66518	0.112238	0.646457	0.036656	1.63322	0.028117	1.38422	0.027648
C11orf73	11.7773	6.73868	15.6061	11.9716	11.7689	11.8841	17.4721	12.4014
C11orf74	0.863951	2.4634	2.0581	2.49616	5.45399	3.11991	4.50065	6.98614
C11orf84	2.17892	2.40098	1.76031	0.808132	0.001	0.255772	1.42666	0.825773
C11orf98	5.19291	4.67663	19.2289	6.97188	6.61578	12.7552	7.32842	7.5109
C12orf10	5.88384	4.76567	6.96421	6.10203	4.45617	3.92617	7.10615	5.96166
C12orf29	3.26669	1.57328	3.25812	2.10666	6.04547	2.98999	3.46575	4.15985
C12orf4	2.29067	2.45199	6.08637	6.06729	4.62409	3.39027	3.11979	3.17225
C12orf45	4.48244	1.76299	6.00084	3.79768	5.06975	5.27721	7.63979	4.71662
C12orf49	4.57966	0.89784	2.65477	1.79829	1.54764	2.15973	2.16027	1.28529
C12orf57	15.6299	2.5406	11.8675	20.0606	19.5668	25.661	37.2122	20.5551
C12orf60	0.268155	0.001	0.001	1.44581	0.001	0.001	0.343664	0.030535
C12orf65	0.774132	2.28775	1.03704	1.16281	2.1611	0.467267	1.2859	0.882161
C12orf66	0.181217	0.786887	0.935367	0.067888	0.559587	0.72078	1.45661	1.64797
C12orf75	1.70087	0.50722	26.8157	4.38211	3.85105	10.4137	2.09039	3.67003
C12orf76	0.508083	1.35609	0.823818	0.930113	0.510073	0.524657	0.847154	0.487591
C14orf1	2.63447	2.94751	4.36236	1.91092	1.54764	0.092418	2.84399	1.52807
C14orf119	18.7811	8.51161	18.7409	31.174	27.2667	8.32108	22.3243	9.00611
C14orf142	0.580101	3.43531	0.987565	0.995038	0.781491	4.627	3.93257	0.789468
C14orf159	3.73725	1.55304	1.47441	3.9596	3.61847	6.39582	5.94371	6.27921
C14orf166	27.8849	20.6376	55.6046	45.9536	53.8674	43.8302	47.7696	43.2311
C14orf169	0.001	0.001	0.500914	2.43242	2.81115	0.001	0.001	0.001
C14orf2	16.0062	12.4472	19.3778	14.1903	48.9319	38.7434	12.6412	15.172
C14orf80	1.07826	0.549759	2.64646	2.21109	1.33644	0.419197	1.25888	0.6962
C14orf93	0.762964	2.76373	1.56408	1.45889	0.726698	1.06795	0.74773	1.16223
C15orf39	1.09335	0.423259	0.2791	0.380878	0.156458	0.967987	2.09907	1.5474
C15orf40	2.17453	2.07966	2.36782	0.672118	0.880048	2.71666	2.37599	1.90783
C15orf57	3.25517	3.30959	5.48576	6.89037	3.89775	2.94028	6.39608	6.10977
C15orf61	0.156055	1.08749	2.05042	0.19745	2.06502	0.456511	1.02393	0.831335
C16orf13	1.19432	1.59503	1.69593	1.49135	1.63927	0.738616	2.6061	5.15947
C16orf54	0.795746	0.614522	7.31496	9.67166	11.6498	7.98112	15.0058	22.4373
C16orf58	4.22683	5.1098	2.5351	3.98155	1.52547	1.30922	3.78062	4.01178
C16orf59	0.944472	1.08983	3.58251	2.94702	0.9413	0.001	1.10589	2.4022
C16orf62	4.14241	3.9504	3.40177	3.75757	1.91495	2.75693	4.7873	4.65164
C16orf70	1.41962	1.07918	0.89461	1.13398	0.539564	1.5874	1.86705	1.17697
C16orf72	6.04877	0.799803	8.74048	5.8696	4.6662	1.00177	7.14217	4.901
C16orf74	0.305908	0.003919	1.41449	0.099982	0.073594	0.756603	0.179432	0.195477
C16orf86	1.02979	0.901273	0.555346	0.381102	0.454356	0.207014	0.490587	0.244264
C16orf87	0.783536	0.266363	2.31542	1.04621	1.37719	1.82739	1.38349	0.574163
C16orf91	8.99868	3.64481	12.018	7.85055	0.157696	2.61172	0.581421	7.7067
C16orf95	0.524341	0.742678	0.583035	1.722	1.78712	0.429051	2.05408	2.57377
C17orf49	2.80973	2.70816	10.6962	1.22692	6.26261	0.991892	5.64043	9.01342
C17orf58	0.318454	0.027229	1.58426	0.313719	0.368499	0.211575	0.164626	0.163016
C17orf59	1.41042	10.2697	5.24159	0.001	3.16313	3.78212	0.001	4.39955
C17orf62	13.4035	20.9467	12.6947	8.39791	5.06376	8.29946	8.51371	8.90403
C17orf75	2.65767	2.39453	2.94933	2.54477	1.49364	1.81977	3.21407	2.69648
C17orf80	2.43013	2.23144	2.10325	1.93785	1.20492	1.53666	1.48106	1.64924
C17orf85	1.67437	1.20203	1.45559	1.37451	1.35834	1.13249	0.731217	1.69193
C17orf89	0.681123	0.612199	3.40709	0.292144	2.00292	1.00504	1.74195	3.30939
C17orf99	0.661754	0.557135	0.550702	1.20466	1.00901	0.001	0.888799	0.777941
C18orf21	2.81081	2.47417	4.0521	2.76255	4.11225	3.95387	3.46492	3.10355
C18orf25	0.62328	0.305195	1.17809	1.37481	0.730108	0.74365	1.65239	1.10329
C18orf32	8.29084	9.63611	12.1816	8.54142	10.3333	14.7712	10.2606	6.75897
C18orf8	5.27259	5.49511	8.01168	9.15735	6.74259	7.26221	7.20982	6.74924
C19orf12	0.459251	0.778104	1.10856	0.782836	0.161584	1.3467	0.3515	0.249299
C19orf24	0.144066	0.288931	2.38897	0.175406	4.30048	3.58207	6.49062	7.13323
C19orf25	0.400759	0.859415	1.41865	2.62569	0.500193	0.439221	0.91012	0.515888
C19orf33	0.001	0.078111	0.295618	0.01469	0.001	1.28444	1.15785	0.356046
C19orf38	1.07484	1.9021	1.85562	5.55607	8.16626	15.9787	6.19365	10.8125
C19orf43	12.013	19.3439	18.9974	10.8513	25.8217	40.0493	18.0296	33.6084
C19orf47	0.39378	0.997957	0.679946	1.3149	0.32363	0.357446	0.71183	0.479159
C19orf48	13.1435	9.22438	23.1524	20.8413	3.73869	0.914315	6.37485	7.74388
C19orf52	0.001	0.001	0.001	0.32666	2.43322	0.441398	0.001	0.001
C19orf53	6.87391	8.26119	9.18377	0.080871	0.001	14.5067	19.038	0.04393
C19orf60	3.17061	6.57003	10.9978	4.34918	7.46265	9.39196	18.8202	16.6786
C19orf66	2.26108	3.97383	0.824866	3.09047	0.179385	0.34698	0.052885	3.46487
C19orf70	11.6685	8.41752	19.4503	13.73	4.24812	5.68626	15.8955	7.4298
C1D	1.94946	1.57353	4.23077	6.03774	6.33172	3.84394	2.46652	2.85534
C1GALT1	2.52837	1.59207	1.88391	5.58285	4.03197	5.04607	3.45588	2.91863
C1orf109	0.96857	1.6306	1.40215	4.58998	1.90847	1.09692	0.891908	1.02304
C1orf112	1.07935	0.001	1.26874	1.96844	0.001	0.292057	0.276702	1.49638
C1orf115	0.001	0.001	1.04929	0.001	0.001	0.001	0.001	0.001
C1orf122	0.512539	1.12877	1.71909	0.809349	0.835442	0.734153	0.725054	0.732594
C1orf123	7.00573	12.2528	16.2809	6.28402	5.26443	3.19229	10.6957	11.9866
C1orf131	5.38284	1.87078	2.18778	2.28024	3.1073	4.64331	5.60231	4.35366
C1orf159	0.883648	1.21036	0.86323	0.886553	0.431533	0.381133	1.1944	0.376624
C1orf162	0.234244	0.350662	1.32314	2.83861	1.35453	8.28467	1.94702	4.2191
C1orf174	3.3265	6.43729	6.36542	6.99433	6.14018	5.35581	7.65202	6.01574
C1orf186	0.200306	0.341273	0.048277	1.49559	0.163293	0.220017	1.01094	1.12066
C1orf198	0.872406	0.816319	0.91232	3.23186	1.26415	1.28004	0.551195	1.82649
C1orf21	0.031234	0.001	0.682176	0.534936	0.436079	3.8738	0.5472	0.41087
C1orf216	0.001	0.062764	0.059106	2.63659	1.65861	0.230457	0.085803	1.87751
C1orf228	3.59169	3.9146	5.37348	0.483895	0.804341	0.745125	0.120255	0.466517
C1orf27	1.38112	0.835549	2.21261	2.17835	0.867178	3.28228	3.26884	1.44898
C1orf35	0.115387	0.277688	0.269047	1.26791	2.78525	1.19139	0.425278	1.19546
C1orf43	26.4954	27.4996	7.38367	6.21409	13.4245	14.3953	18.1462	8.84727
C1orf50	2.55124	3.83461	3.47515	2.82271	1.16464	1.2716	3.32276	3.88169
C1orf52	1.54299	1.71632	1.3231	2.16914	2.56745	2.89706	1.92957	1.88367
C1orf54	1.74385	0.498206	5.26291	1.67406	2.53391	0.951318	2.75922	1.42405
C1orf74	1.44077	1.13651	0.874519	1.28076	0.814506	1.29932	2.0263	1.03418
C1QA	0.208037	2.64987	3.59674	14.2139	3.2612	18.0814	8.22612	4.48319
C1QB	0.001	0.408214	2.47959	27.4053	7.79495	1.3169	0.643145	3.06412
C1QBP	26.2758	19.0975	53.3531	33.1392	23.232	17.6217	30.1206	27.4746
C1QC	0.074577	0.437083	4.53097	18.6138	3.61017	3.76675	1.28246	5.82324
C1QTNF4	0.681428	0.486734	1.31634	0.001	0.160731	0.087475	0.130363	0.001
C1R	1.2381	0.65436	0.809089	2.44692	0.236231	0.1095	0.111768	1.16217
C1RL	3.1719	1.96799	1.61453	2.92199	3.33488	4.40446	6.32739	5.63863
C1S	0.052281	0.102692	0.001	2.47367	0.505409	0.15965	0.321192	0.736015
C2	0.001	0.001	0.970594	2.47733	1.80857	1.29532	0.001	1.17612
C20orf194	1.18938	0.787577	0.317548	0.161904	0.001	0.060301	0.456103	0.472283
C20orf196	0.915927	0.785798	1.19912	2.3829	3.4341	1.25597	1.13895	1.55966
C20orf24	0.418554	0.832767	2.78571	0.788894	8.50033	9.86311	30.046	27.2573
C20orf27	2.84921	8.9834	11.6092	5.90685	5.30564	3.12375	18.2255	11.746
C21orf2	1.77986	1.76545	1.9753	1.3031	1.46667	0.960387	1.92916	1.94355
C21orf33	6.68384	5.21064	6.63266	5.57252	6.06788	5.30286	7.21233	7.40431
C21orf58	0.485158	0.366751	0.430728	1.48802	0.243422	0.012055	0.285123	1.52166
C21orf59	4.35935	2.71652	9.28108	6.25102	7.95304	5.34209	7.16652	4.03956
C21orf91	0.484218	0.441358	1.64196	2.12435	4.09196	2.06092	1.87763	0.860412
C22orf29	1.42654	0.128856	0.979385	0.698157	0.842634	0.043693	0.631796	1.16284
C22orf39	1.25968	2.66073	1.55043	0.921246	1.29846	1.72343	0.873788	5.10111
C2CD3	2.10396	0.597239	1.16126	2.60109	1.10416	0.571971	2.14465	1.08125
C2CD5	2.63694	2.32252	2.91591	4.0181	2.64169	3.13873	4.56981	1.42477
C2orf42	1.79088	1.40973	0.998646	0.825045	0.787853	0.290501	1.69519	0.449456
C2orf44	1.65386	1.99656	0.927188	1.04758	0.969191	1.68735	0.91423	0.914319
C2orf47	2.57103	3.0496	2.09109	2.29748	4.34416	2.89918	4.96675	1.26774
C2orf49	1.41939	1.75208	3.43486	3.57099	1.26369	2.54024	2.86391	1.22191
C2orf68	0.923015	1.12925	1.05058	0.958403	0.841895	0.947172	0.903163	1.02832
C2orf69	1.54098	0.125139	0.290541	0.848057	0.633165	0.499999	0.62295	0.204836
C2orf74	1.33972	1.18117	1.5171	1.06754	2.56662	0.591431	1.38255	2.22567
C2orf76	1.86015	1.47181	3.30463	3.02805	4.01787	3.0508	5.56675	1.56044
C2orf88	0.245853	0.38093	0.267842	0.288458	0.323651	0.466019	0.677548	2.03644
C3AR1	0.001	1.78994	1.82651	0.263555	0.478484	0.305388	0.191048	8.99517
C3orf14	0.001	0.001	1.89624	1.03056	1.01689	0.669115	1.08081	0.106695
C3orf17	1.21795	1.23926	1.86382	1.53151	1.99701	2.66976	4.28225	1.57583
C3orf18	0.606278	0.604941	0.370594	0.107965	0.126686	0.001	1.00889	0.140786
C3orf33	0.16248	0.345463	0.277916	0.268941	0.566174	0.001	1.21322	0.407372
C3orf38	0.631176	0.849781	1.62846	1.42672	0.001	5.41223	4.29934	2.18322
C3orf58	3.57566	2.55603	5.39021	2.92762	2.19234	4.25596	5.33186	3.47477
C4orf27	5.07171	2.30473	8.55843	7.25383	6.50209	4.35144	4.09208	4.0185
C4orf29	1.00883	0.276435	0.387538	0.525519	0.170228	0.599462	0.273641	0.064888
C4orf3	0.31064	7.93036	14.7402	13.9929	18.4664	19.6169	30.6723	30.5486
C4orf33	1.12513	0.307255	1.42874	1.86323	1.5362	1.15495	2.92156	1.45644
C4orf46	0.282608	0.2345	2.68131	1.74304	1.85119	1.34351	2.90824	0.001
C4orf48	0.001	1.09414	1.03896	0.589505	1.14614	0.001	0.001	0.868915
C5AR1	0.506684	1.87132	2.43291	9.55783	2.14716	16.4866	5.51985	15.8706
C5AR2	0.001	0.001	0.001	2.21276	0.001	1.0394	0.265968	3.99731
C5orf15	14.2331	13.0407	10.0919	7.57795	6.86485	9.54549	6.95059	6.53039
C5orf22	1.57151	1.01522	3.10914	1.58594	2.16169	1.18487	2.79838	1.5019
C5orf24	1.17359	0.787522	0.839621	1.97341	1.83053	1.97917	2.11468	1.23481
C5orf28	0.741603	1.23708	1.3888	0.856722	1.26503	0.924342	1.66623	0.66244
C5orf30	0.894762	0.80044	0.489593	0.456392	3.20238	1.38117	2.61768	1.91151
C5orf34	1.0051	0.81047	1.20178	0.729829	0.411494	0.170473	1.04494	0.151857
C5orf42	1.65583	0.918034	0.734457	0.348203	0.22985	0.214205	0.001	0.147441
C5orf45	1.20091	0.140131	0.970449	0.04212	0.001	1.23386	1.02544	0.066018
C5orf51	2.27913	1.22257	1.12697	1.71931	1.90802	1.74417	2.42954	1.55571
C5orf56	5.55695	6.72617	5.6964	4.69217	1.35922	3.62896	2.05526	2.15077
C5orf63	0.53256	0.561959	0.161829	0.121901	1.13484	0.248058	1.61083	0.338339
C6orf1	1.20003	1.50836	2.41935	0.925219	3.15405	3.11346	2.00582	4.43372
C6orf106	2.12067	2.2136	12.7781	4.94264	6.52818	3.18841	2.60709	8.14476
C6orf203	1.819	0.928355	1.20045	1.10336	1.31916	2.99415	2.10373	1.29158
C6orf25	0.314316	0.137933	0.300806	0.116144	0.092162	0.600429	1.00005	0.454515
C6orf47	9.63755	0.001	0.610947	5.90283	0.001	0.001	7.07509	0.001
C6orf48	41.1765	2.21616	18.0372	2.6947	13.0863	14.4546	22.7951	27.8174
C6orf62	5.27748	1.44004	5.80919	5.19484	4.20232	8.71904	10.4704	3.06254
C6orf89	8.37303	6.87292	10.7363	4.59829	10.3437	4.79877	11.3958	11.694
C7	0.001	0.026449	0.011028	2.15176	0.37479	0.001	0.14541	0.787315
C7orf25	0.02512	0.412851	0.402262	1.10671	0.007015	0.204786	0.308519	1.6327
C7orf26	2.87133	2.77905	1.76394	2.06456	0.472834	1.70161	2.28281	1.17398
C7orf43	2.62759	1.22694	1.112	0.766379	1.00455	2.39795	0.888658	1.39786
C7orf49	2.63414	2.35957	1.99467	2.78197	2.74039	2.92558	2.13336	4.27674
C7orf50	7.72289	10.1272	12.1793	4.7404	6.19105	4.20997	7.00777	9.0823
C7orf55	6.40227	0.288373	19.3132	14.8661	20.7245	4.88108	0.313219	0.414828
C7orf55-LUC7L2	4.98252	2.44131	6.86188	7.46668	5.76926	5.09008	6.3544	3.83671
C7orf60	0.634329	1.19325	2.01892	2.10486	1.54665	2.25095	0.64941	1.11497
C7orf73	0.156373	0.171714	0.255032	0.669091	5.04338	1.19389	0.848109	3.47741
C8orf33	2.74179	2.50612	2.92094	2.77177	0.985876	1.16782	1.73823	4.47172
C8orf59	7.70234	10.9933	12.3983	9.71317	14.1809	14.8154	20.1043	12.2955
C8orf76	6.49519	8.61638	7.0559	5.79275	7.24448	6.66921	6.44573	4.81722
C8orf82	0.013328	0.022503	2.59935	0.906382	0.319824	0.07902	2.5087	2.14286
C8orf88	0.795911	0.30682	1.12193	2.55891	3.30516	0.07808	1.39373	2.33459
C9orf114	1.97124	6.10299	6.02264	5.28114	1.68419	2.26842	1.1556	2.77597
C9orf142	2.14814	2.79926	4.95183	3.49243	5.25326	4.88454	3.9739	5.55581
C9orf156	2.35756	2.26669	1.55496	0.758457	2.68758	2.79015	2.5304	2.62978
C9orf16	9.54322	12.3984	9.4012	1.2624	0.630252	7.48128	2.05712	12.8894
C9orf40	0.001	0.001	0.001	0.001	2.72843	0.364712	2.41391	2.03098
C9orf41	0.549766	1.09901	1.74663	1.4155	1.17129	1.30641	0.744581	0.380037
C9orf64	0.766962	0.494156	1.78158	3.62937	1.74016	2.3722	1.92432	1.70443
C9orf66	0.001	0.001	0.001	0.592881	0.001	0.001	1.75537	0.848706
C9orf69	0.001	3.86872	5.43221	0.001	3.56285	0.974468	5.46814	5.71095
C9orf72	0.466396	1.39825	0.868345	3.28247	5.45554	6.82478	4.05001	5.31836
C9orf78	6.18194	5.22494	14.3469	17.0788	15.8658	6.4817	14.4306	8.81262
C9orf85	1.37862	0.437751	0.602734	0.613015	1.62731	0.289943	1.79852	1.44976
C9orf89	5.51065	6.36684	7.30874	3.05042	6.17346	7.16393	10.2277	8.18523
CA1	94.5677	54.1252	300.732	548.254	258.411	24.2242	186.386	184.246
CA2	49.7943	28.8125	104.903	266.455	135.262	24.3879	71.8153	127.023
CA3	0.801244	1.29914	6.86219	4.11566	9.01355	0.854193	2.91514	6.35173
CA4	0.001	0.705391	0.128057	2.54898	1.23584	0.869519	0.68913	4.17774
CA5B	0.160844	0.091049	2.30355	1.75836	0.420576	2.04907	3.0559	1.57415
CA8	0.274835	0.045956	0.604009	1.84059	0.362375	0.205697	1.05793	1.04368
CAAP1	1.24037	2.38462	1.52433	1.97611	3.1603	2.08165	3.02531	1.83184
CAB39	4.71424	6.21732	21.4726	15.5131	17.3021	24.0529	22.991	3.41573
CAB39L	0.398027	0.449215	0.526353	1.12889	0.425572	0.491845	0.563004	0.303797
CABIN1	2.17545	1.72397	2.53637	3.42214	0.907279	0.855254	3.55646	2.0169
CACFD1	0.378697	1.9238	0.176188	0.111809	0.049556	0.612473	0.608626	0.32269
CACNA2D4	0.912503	0.852511	0.457227	0.332788	0.838443	1.103	1.25232	0.793078
CACNB3	1.0044	0.94424	0.484958	0.028708	0.016763	0.131318	0.001	0.001
CACTIN	2.93547	4.09822	4.12124	2.79186	1.94154	1.22177	2.27401	2.26844
CACUL1	1.33743	0.637837	2.00337	2.44033	4.86852	6.67637	3.18244	4.31368
CACYBP	1.7714	0.44499	21.2809	9.39572	8.61127	8.05645	4.30972	12.0673
CAD	1.67769	0.388148	2.7045	2.67402	1.2129	0.550782	1.88947	0.451443
CADM1	0.001	0.001	2.17979	0.763602	0.001	0.110845	0.130213	0.142496
CALCOCO1	13.8518	11.0705	5.63017	16.3984	5.48735	6.23428	2.87888	4.07508
CALCOCO2	8.55571	10.5879	8.80941	6.42062	7.3632	10.3782	6.42453	6.12835
CALHM2	1.27518	0.611595	2.13187	0.505837	0.765435	3.21806	1.02578	1.29678
CALM1	10.1166	8.40146	14.2985	6.07682	17.7154	14.1132	22.7668	18.4355
CALM2	214.953	187.534	287.766	227.692	190.369	163.433	162.976	164.879
CALM3	16.5344	18.2217	48.2087	35.6822	40.3982	32.8277	49.8959	56.2446
CALML4	1.65549	1.17328	0.273175	0.417971	0.667719	0.652333	1.46161	0.794084
CALR	96.0736	94.1733	96.7339	53.1623	115.459	38.2576	217.954	109.009
CALU	2.73207	2.02556	4.12105	4.13193	6.10871	3.31111	5.7522	3.35918
CAMK1	0.71233	0.397676	2.47356	2.57371	2.33875	9.51682	3.75121	4.37467
CAMK1D	0.491233	1.32351	0.361479	0.730267	0.283607	1.47317	1.37824	0.171545
CAMK2D	0.007112	0.00447	8.67744	2.14189	1.14415	2.41279	1.60927	1.48828
CAMK2G	2.71963	2.80848	1.12985	1.73211	2.07667	0.669903	4.74827	2.48101
CAMK4	0.29449	0.074488	0.712301	0.462188	0.431802	0.423486	2.21403	0.618284
CAMKK2	1.5422	1.0012	1.60792	2.43284	3.88169	3.53682	3.84202	7.67519
CAMKMT	0.364435	0.273042	0.903764	1.88759	1.23808	0.169336	2.54675	0.807694
CAMLG	7.30337	6.303	10.0812	7.24073	6.29204	6.15129	6.27072	3.33394
CAMP	28.6963	79.5865	80.4819	646.931	720.09	437.401	33.44	1568.32
CAMSAP1	2.43109	1.92141	2.45804	2.34183	0.78366	1.13055	1.47676	0.964651
CAMTA1	1.02055	1.88884	2.93869	1.33725	2.51767	4.18539	3.14693	2.0644
CAND1	4.72148	2.49101	7.09813	8.81165	2.05106	5.66358	10.4636	3.80135
CANT1	2.48554	2.78932	1.91343	3.39402	2.47231	2.68362	2.88373	3.59444
CANX	40.3574	22.0352	68.518	39.3455	94.8892	49.9206	82.2902	70.2485
CAP1	24.0539	27.5846	52.4202	58.7272	62.8248	74.0967	70.7482	86.4345
CAPG	52.3072	84.6113	23.8862	38.6581	34.5463	71.3594	47.424	91.5749
CAPN1	17.3259	18.3084	17.9003	12.1616	6.91896	15.085	13.6334	17.0182
CAPN10	3.78251	2.97031	2.64019	2.62193	1.61459	1.50346	2.1255	1.76684
CAPN15	2.35675	1.48808	3.56441	2.01803	0.298607	0.533785	1.42453	1.08621
CAPN2	0.550756	0.605833	22.3138	15.1857	5.58671	22.0413	12.8157	15.9136
CAPN3	1.40498	1.286	1.00539	1.34777	2.27024	1.36453	1.00631	3.70571
CAPN7	1.37211	2.54084	1.39959	1.81818	2.14426	1.91499	1.09273	1.61786
CAPNS1	14.9922	25.5702	9.7778	8.36193	0.485431	2.36738	2.96864	1.94462
CAPRIN1	0.215523	10.3486	18.4216	11.6134	10.85	9.08896	14.9048	13.5803
CAPRIN2	0.934928	1.00357	1.55774	3.19682	2.42553	0.316897	3.32043	0.125069
CAPZA1	41.559	37.4958	83.3555	75.1448	73.8609	79.9181	64.8754	43.0784
CAPZA2	8.97508	15.7498	18.3818	29.8998	40.1091	17.3429	24.0263	15.0829
CAPZB	14.744	13.2922	19.4699	15.221	12.5531	18.9705	17.16	24.3461
CARD11	0.456746	0.166814	3.77257	1.31366	0.754907	2.12082	0.496155	0.064756
CARD16	2.36797	1.56664	14.5914	19.393	21.7823	39.1688	23.345	22.5677
CARD6	1.39798	9.13018	2.22402	3.21207	4.47195	4.33966	0.889773	4.66972
CARD8	7.03169	6.1649	7.63857	9.25465	3.77791	8.64776	11.1443	5.17958
CARD9	0.05641	0.039529	0.158793	0.001	2.76334	1.27648	0.58591	5.11001
CARHSP1	17.3679	18.5421	24.8827	15.7073	7.46421	4.55305	6.87284	10.0574
CARKD	0.217577	0.14754	0.411946	1.86604	0.357221	0.21202	0.284537	0.296472
CARM1	1.38549	0.913052	2.4921	3.67025	1.86475	0.438159	2.17285	2.02913
CARS	7.44769	8.05038	6.034	6.58526	2.84422	4.90829	4.17347	2.84805
CARS2	7.0217	3.88515	9.49817	5.19177	9.43367	8.51402	11.0871	11.9522
CASC3	1.84911	4.16099	1.71469	0.362861	0.785152	0.807034	2.80997	2.6012
CASC4	9.11662	7.40857	11.7879	9.40792	9.24521	11.5534	10.1022	6.53331
CASC5	2.08881	0.89953	5.35455	8.88242	8.15161	2.05584	4.78946	3.02561
CASD1	3.40454	2.62738	2.4063	1.61099	3.26516	2.02554	2.48315	1.1499
CASK	0.733101	0.879497	2.19832	0.606226	0.106838	0.451671	1.09708	0.041148
CASP1	8.1924	4.94047	13.8397	14.8767	22.1706	43.3869	13.8316	9.62022
CASP10	5.57471	4.71939	1.89472	3.36142	4.3162	3.25052	4.30457	3.45192
CASP2	3.13699	2.23199	2.17163	2.60857	2.35573	2.38619	1.5639	3.79685
CASP3	7.21238	4.13734	8.09756	15.8497	12.3671	11.4919	6.89473	2.79359
CASP4	28.4971	26.2403	39.9915	42.93	33.5526	65.2297	21.6683	35.0462
CASP6	1.85892	1.418	4.19868	3.32187	3.01865	1.51541	4.20921	3.09287
CASP7	2.31686	4.83086	11.9564	7.08188	5.22686	3.57213	5.26472	4.9325
CASP8	2.22104	1.12883	4.83414	2.79313	6.92671	5.2355	4.41519	6.38514
CASP8AP2	2.54593	1.95076	3.29729	2.11271	1.83876	1.59519	2.55805	0.646309
CASP9	0.811123	1.01289	1.61887	1.45074	1.77562	2.56402	2.94941	2.07678
CAST	2.93577	1.93454	8.03682	6.52917	7.22692	10.6878	11.1823	12.8092
CAT	60.374	47.9309	67.1897	150.018	205.963	51.3755	105.194	122.839
CBFB	13.0474	5.94215	5.11843	10.1002	6.91569	8.3082	12.5521	7.27045
CBL	0.64627	1.43249	1.73864	1.74989	1.72952	1.0026	0.556128	3.40294
CBLB	1.46084	0.192504	0.305182	2.39666	0.708819	5.27658	1.0217	0.53888
CBLL1	1.7593	0.76877	1.60205	1.92153	1.63831	1.097	1.16742	2.60241
CBR1	1.56478	10.4225	9.37623	8.07511	7.84338	7.82005	9.17697	9.94082
CBR3	0.49337	0.959633	1.2497	0.123845	0.384859	0.193366	1.53675	1.67517
CBR4	0.697523	0.644046	2.13836	1.89117	2.85444	2.68946	1.79707	1.77599
CBWD1	3.28968	1.12115	4.76961	6.7767	10.0714	10.6512	12.1228	6.19791
CBWD2	2.77657	1.72636	7.01061	4.6018	9.94667	8.76897	12.0294	6.08514
CBWD3	0.84242	0.231833	1.61936	1.37618	1.74192	1.65826	1.32353	0.527621
CBWD5	1.90748	1.10319	2.71767	1.6333	1.80987	2.69659	2.90987	2.0165
CBWD7	0.472009	1.02388	0.54402	0.450564	0.657703	1.16834	0.71041	0.52018
CBX1	0.702281	0.736864	4.61462	2.40093	2.0222	2.50395	3.40094	2.70878
CBX3	4.59607	4.53116	20.6558	13.1681	42.914	11.0697	13.9273	9.62723
CBX4	3.20532	0.983894	4.93157	3.5194	0.828817	0.251354	2.45737	1.9745
CBX5	7.18874	3.4878	5.73246	7.07326	4.59221	2.07056	7.32335	4.3495
CBX6	0.187012	1.14895	3.13306	1.63811	1.91361	0.046345	0.807113	0.289378
CBX7	0.426013	0.532051	0.531075	1.30115	0.955711	0.125578	0.654783	1.1073
CBX8	2.71072	2.44908	3.11831	1.04224	0.484106	0.194336	0.311408	0.557135
CBY1	0.504083	1.24476	0.853613	0.825283	1.52615	0.293886	1.209	1.19838
CC2D1A	1.45869	1.32527	1.82888	2.14969	1.30745	0.425635	0.061123	0.833066
CC2D1B	2.04999	2.72945	3.06775	1.62262	1.53763	1.72305	2.8158	1.90739
CCAR1	3.17395	2.16883	3.235	3.49649	3.32057	2.84721	4.96349	2.80667
CCAR2	6.2918	9.22275	8.50923	6.48471	3.13265	3.40075	5.75267	5.38386
CCBL1	1.01693	0.760346	1.41776	1.97619	0.040776	0.267511	0.997606	0.570546
CCBL2	3.00248	2.54598	3.56161	2.4369	3.93044	3.0412	2.7571	1.49975
CCDC101	3.03983	3.39608	3.97872	4.24149	3.13995	2.53718	3.75501	3.02778
CCDC102A	0.824949	0.5669	1.51031	0.898108	0.001	0.286537	0.001	0.10481
CCDC106	0.361603	0.158832	1.81185	0.281122	0.264515	0.179221	0.599677	0.43332
CCDC107	0.958379	1.55108	0.859223	0.813074	0.957571	1.49327	3.02316	1.66956
CCDC109B	5.17824	5.02992	12.6866	8.0904	7.40966	11.4287	6.3889	5.06247
CCDC112	0.018262	0.001	1.06936	0.921975	0.400248	1.69741	1.80167	0.536104
CCDC115	7.40498	13.7685	3.19316	6.98997	2.68774	4.65861	2.86542	8.68112
CCDC117	0.949978	0.49494	1.22406	0.60484	1.46233	1.03358	1.6147	0.812824
CCDC12	1.18414	1.32402	8.51147	2.55924	1.7644	0.929375	0.386926	1.08617
CCDC122	0.384925	0.271948	1.03947	0.121128	0.022042	0.001	0.01806	0.335141
CCDC124	2.98769	2.5461	3.14726	4.17559	1.84152	2.70639	3.43677	3.69032
CCDC126	4.73052	5.47337	3.10697	4.35508	2.26476	5.17093	3.44177	3.46159
CCDC127	1.35249	1.76894	0.524839	0.50783	2.40155	0.568169	1.92909	2.93889
CCDC130	5.96058	8.07753	5.46959	3.44014	3.51768	3.75706	4.80594	2.30002
CCDC132	3.15968	2.75408	5.49395	5.59367	5.85317	5.73584	8.53227	2.14008
CCDC134	2.61558	5.70792	0.052474	2.39195	2.29535	1.42738	2.06331	1.70126
CCDC137	2.10366	3.31099	2.55743	3.20455	2.5793	1.27943	2.80826	1.65609
CCDC138	1.03427	1.28458	2.39976	2.39931	2.43052	0.466561	2.16726	0.068877
CCDC14	2.31384	1.29666	4.98021	3.78577	6.78903	2.62787	7.99619	4.29802
CCDC141	0.820158	0.218546	0.346272	1.13439	0.150223	0.525927	1.42206	0.279018
CCDC142	1.35071	1.66343	0.763425	0.522361	0.382351	0.039988	0.263255	0.288022
CCDC149	0.002694	8.1e-05	0.001	0.148309	0.101011	1.29551	0.001	0.833735
CCDC152	0.164252	0.001	0.089978	0.001	1.09268	0.26028	0.001	0.001
CCDC159	0.926762	1.1492	0.611223	1.12235	1.35081	2.13759	1.85514	0.80157
CCDC167	6.09014	12.0239	29.6678	16.1741	15.6915	2.8686	7.1939	15.3589
CCDC174	1.80573	1.58389	1.77484	2.15004	1.41392	2.36777	2.27574	1.94457
CCDC176	0.673447	0.254735	1.37391	0.707096	1.11858	0.023705	0.258642	0.088271
CCDC18	0.545266	0.02677	0.902578	1.79164	1.13214	1.1413	1.85664	0.198336
CCDC186	1.74207	0.393534	3.10999	2.6747	1.87536	2.68434	2.71862	2.38695
CCDC22	6.67792	8.74652	6.9569	6.38139	3.68642	4.15937	4.81182	7.5444
CCDC23	4.66706	3.9942	4.18358	5.46899	5.15247	7.23927	4.87795	4.67962
CCDC24	1.84655	2.33078	0.406486	0.144378	0.097707	0.060835	0.001	0.01631
CCDC25	0.842217	0.473206	2.00022	3.82741	2.54037	1.96818	1.66265	4.33742
CCDC28A	7.6721	7.55072	8.69389	9.59981	9.27189	4.07583	5.81128	6.76811
CCDC28B	0.526005	0.248718	0.001	1.58886	0.84846	2.69483	1.55735	1.59774
CCDC34	0.850551	0.683837	1.52713	0.150274	0.875852	0.134554	0.717987	0.928094
CCDC43	1.67601	0.744016	1.71407	1.13073	1.95171	6.2829	2.29783	2.16267
CCDC47	3.41871	2.44943	7.16307	6.26898	8.21982	4.10848	6.29375	5.56619
CCDC50	1.62445	2.34941	1.98012	1.8845	1.02566	0.94629	1.35772	0.823571
CCDC51	3.91798	3.1498	0.851347	3.59944	3.66742	2.83725	5.3435	3.73878
CCDC53	7.60013	5.54563	13.2427	5.94003	16.1582	14.5239	8.20837	10.482
CCDC57	5.56469	6.67877	8.86233	4.86886	2.16366	3.86156	4.81744	5.05904
CCDC58	6.91599	3.22625	8.80754	10.5297	4.77091	3.56846	8.39488	4.35784
CCDC59	5.83493	3.1416	11.4999	10.8809	5.85867	5.70083	6.05529	6.74822
CCDC6	0.384994	1.12032	1.94577	2.95808	1.70862	2.58305	1.09606	2.53651
CCDC61	1.00896	0.794047	1.25592	0.150095	0.667955	0.001	0.509914	0.35731
CCDC64	0.146369	0.194441	2.94385	2.11146	0.294579	0.519992	1.05057	0.589782
CCDC66	1.88965	1.86434	2.46395	4.11103	4.24064	2.53308	5.65026	2.39491
CCDC68	0.074595	0.001	0.070371	1.82632	0.510863	0.001	0.057838	0.001
CCDC69	9.35423	14.4928	12.1537	3.07175	2.62369	15.6705	10.7663	9.70211
CCDC71	5.5541	5.74168	5.66842	5.07017	2.65989	3.37236	4.3428	5.1095
CCDC77	1.89903	1.08765	1.79568	1.75987	2.53501	1.90251	2.60924	2.1718
CCDC82	1.22439	0.401479	1.69568	1.90003	2.63887	3.28288	3.03565	0.990805
CCDC84	3.02805	1.36995	2.50919	2.1495	0.770035	2.39436	2.47404	2.29867
CCDC86	0.24408	0.598566	0.469094	0.443828	1.09437	0.750175	0.494634	1.74799
CCDC88A	1.97768	0.759282	1.45278	1.62813	2.46135	5.89134	6.29175	2.56257
CCDC88B	2.94298	2.26983	8.43329	6.23962	3.7247	7.64472	4.67904	8.65426
CCDC88C	1.30669	0.739853	4.77707	2.72864	1.40731	3.35697	3.12663	1.77132
CCDC9	0.307423	1.17473	0.086741	0.04251	0.03209	0.294403	0.001	1.68284
CCDC90B	5.09056	4.07351	3.65431	3.97701	5.42198	4.97922	4.06596	2.68643
CCDC91	5.18023	3.55155	8.84414	3.58362	2.06472	4.39665	3.50877	1.94393
CCDC93	2.78604	2.01762	0.867758	2.05066	1.19463	1.59509	1.31047	2.22895
CCDC94	4.32542	3.90785	8.47251	5.72595	2.16811	3.15822	2.37216	3.64484
CCDC97	0.840126	0.027184	0.197202	0.185553	0.93524	1.21081	0.443544	0.848378
CCHCR1	4.28938	3.36294	4.25834	3.06786	1.30099	1.24842	1.97138	2.8549
CCL14	0.010836	0.001	0.040583	2.62152	0.87904	0.001	0.246181	0.816006
CCL17	28.4931	4.5698	0.001	0.001	0.001	0.001	0.001	0.001
CCL18	0.001	0.001	0.235873	2.03868	0.820347	0.001	0.150348	0.198931
CCL2	1.51068	0.463524	0.345375	1.22958	0.170573	1.37838	1.91928	1.0452
CCL23	0.001	0.001	0.153704	0.656167	1.03788	0.001	2.5096	1.25284
CCL28	0.171685	0.141085	1.09482	0.176139	0.81749	0.001	0.670797	0.045616
CCL3	0.427207	0.741307	2.36596	15.8774	2.7308	3.96368	2.08472	2.88004
CCL3L3	0.185388	0.117137	0.711309	3.16409	1.07485	2.4684	0.239404	0.711276
CCL4	1.41784	1.49099	36.7269	27.9686	2.72581	21.8537	6.71418	22.9728
CCL4L2	0.631367	0.621671	9.81833	15.0025	0.839294	1.50784	1.867	2.78095
CCL5	1.1507	1.19364	58.046	75.4	25.7677	56.9818	30.4378	23.9777
CCM2	15.9961	17.9228	13.0155	12.8193	6.95764	10.2755	8.79916	7.0364
CCNA2	9.70742	4.00252	18.5715	20.574	10.1334	3.38187	8.89506	8.50672
CCNB1	15.5825	10.8856	35.2574	53.2586	28.5036	7.47074	31.0133	28.7904
CCNB1IP1	9.13929	13.2662	10.3289	4.05588	6.02092	1.0046	7.00836	6.33471
CCNB2	7.41677	4.35119	17.8767	23.6053	18.9841	4.15681	20.1594	14.9985
CCNC	5.28966	6.48816	9.53546	4.45373	8.96526	10.0346	6.81839	5.89332
CCND2	2.25303	0.587907	9.67138	1.25736	1.47919	6.74588	2.52635	12.0856
CCND3	28.9374	43.2665	45.6101	20.0839	15.3625	20.7828	24.2345	28.9763
CCNDBP1	19.4529	0.76697	1.03704	54.4647	38.7721	3.53077	38.7319	2.85803
CCNE1	2.66703	1.58324	2.90931	9.25198	6.69993	0.93732	4.88661	2.1394
CCNE2	2.63253	1.29912	5.62134	5.34917	5.56832	1.29346	2.92851	3.1724
CCNF	1.81616	2.28414	10.3379	4.82191	2.13154	0.704153	3.27456	3.70796
CCNG1	8.77569	22.7355	36.0152	7.72745	23.5791	16.2433	20.0886	5.41214
CCNG2	2.84482	3.25831	5.77011	2.51383	1.63363	3.35785	2.62745	2.44089
CCNH	2.67032	0.43889	7.26938	6.02442	11.6018	10.2062	9.64872	13.5803
CCNI	5.15698	6.37534	6.97512	6.69789	5.64966	5.89966	11.2103	9.29127
CCNK	0.718353	0.048358	0.669083	0.353225	0.197128	1.04337	0.243912	1.30221
CCNL1	6.12279	1.82484	9.33756	8.84075	6.34035	18.0045	8.37631	5.86434
CCNL2	4.03439	2.35665	2.16004	2.323	1.96128	1.24303	2.53385	1.92033
CCNT1	1.34414	0.716298	1.64265	2.94834	1.18545	1.93085	0.886485	3.28352
CCNT2	3.58357	2.78803	3.03074	3.87575	3.53771	3.93392	3.70847	1.90863
CCNY	2.77383	3.1062	3.56035	2.1736	2.3123	4.67651	2.55039	3.44703
CCNYL1	0.952425	1.03497	0.853023	0.368828	0.217869	0.454057	0.275026	0.489543
CCP110	2.19603	0.433471	3.65389	3.55404	1.86847	0.738521	2.07663	1.17733
CCPG1	2.25581	3.65159	4.13439	10.9046	12.4752	15.6377	8.09214	8.73438
CCR1	3.48132	0.011068	0.001	0.016409	0.026051	0.001	0.021288	8.68906
CCR2	0.332534	0.260469	1.90318	4.50636	18.8992	54.129	26.8052	21.7167
CCR4	0.001	0.001	0.001	0.001	1.74071	2.18367	0.042332	1.52425
CCR5	0.080437	0.134694	5.9496	5.47867	0.001	2.65001	1.41807	1.56463
CCR6	1.23968	0.204757	1.35275	0.081704	0.078291	0.536131	0.875454	0.70314
CCRL2	0.890149	0.25115	0.217502	1.36549	1.61159	2.37235	0.361679	0.76646
CCRN4L	0.473076	0.144068	1.19671	2.51879	3.74418	1.14051	2.04264	4.6204
CCS	9.93664	7.08291	7.17108	13.6987	10.6721	6.10995	8.19124	9.34165
CCSAP	0.196357	2.81206	2.01766	2.88633	2.87436	4.22693	3.1686	2.69834
CCSER2	1.90351	1.49287	5.41469	3.65535	0.783984	3.68259	4.45399	2.09399
CCT2	55.541	38.2944	85.8251	74.0598	52.5725	20.3847	47.4275	38.1665
CCT3	53.0396	44.498	99.9706	95.5279	34.6062	30.2229	58.3596	51.6308
CCT4	36.2955	31.7343	62.5686	54.6662	33.1867	20.1188	30.5728	31.8611
CCT5	33.804	21.0932	69.9473	72.1516	40.0891	28.2462	46.7881	7.77286
CCT6A	21.7672	11.2027	34.9642	36.9235	29.7207	17.6969	32.8424	0.210591
CCT7	70.9078	57.7213	119.465	88.9002	46.4082	26.2958	59.2312	58.5023
CCT8	28.2504	20.1425	102.717	66.7171	55.1616	43.0125	53.1751	40.6347
CCZ1	12.8179	16.4842	14.8984	14.6286	9.18966	9.56377	12.9665	9.34623
CCZ1B	0.406749	14.1756	9.95651	7.50212	9.24821	8.65695	8.78217	6.27909
CD101	0.069831	0.001	1.72689	2.34751	2.27222	3.525	2.94737	2.30209
CD14	0.804504	2.48442	0.387692	10.6056	1.72274	7.83314	17.5643	5.4854
CD151	1.0582	1.31444	5.23579	2.9892	2.38287	0.970979	1.07128	1.62224
CD160	0.001	0.097547	1.06924	1.84571	0.843806	1.38392	1.00783	1.17219
CD163	0.09962	0.001	0.489483	4.49925	3.30853	12.6469	6.40038	6.65112
CD164	41.4381	11.7131	26.0707	15.7403	25.3805	15.9063	12.8088	25.7617
CD177	0.670743	2.96811	1.88446	33.589	9.83315	4.45314	4.65544	18.7065
CD180	0.088674	0.357692	0.117555	0.399792	0.255063	2.33574	3.65566	0.941627
CD19	34.5974	29.1269	13.7533	0.54979	1.26679	0.001	0.737449	0.001
CD1C	4.34128	1.9106	1.62843	0.781154	1.18687	0.523085	4.22682	3.37032
CD2	0.725629	0.703217	31.0687	13.7476	4.83913	15.853	17.2579	7.84005
CD200	3.78393	3.53364	0.001	0.192471	0.524152	0.001	0.242188	0.114826
CD200R1	0.268837	0.343275	1.38893	1.41265	2.19084	1.20573	5.41717	3.49866
CD22	10.5664	6.78242	3.4339	0.208288	0.097408	0.001	0.107421	0.016021
CD226	0.127545	0.073388	3.55224	2.83083	0.130488	3.18365	2.27654	1.19085
CD24	75.8974	37.6491	3.45745	28.6082	14.5595	21.2748	43.13	81.8511
CD244	0.216639	0.22336	2.93045	1.29905	1.80298	3.85348	3.34955	4.06259
CD247	2.49981	4.89791	19.2338	17.7567	5.77088	21.9886	17.0202	16.5619
CD27	5.45644	0.060048	8.64582	9.3454	2.28343	11.3353	7.94773	0.21046
CD274	0.24637	0.032046	1.05601	0.238194	0.022797	0.001	1.34548	0.356773
CD28	0.131777	0.089143	2.39246	1.20553	0.498154	1.85377	1.83011	1.15651
CD2AP	3.45374	1.02159	3.38161	5.55871	2.49169	1.58562	3.29361	2.2581
CD2BP2	19.4615	21.4927	9.97954	11.44	8.91354	12.8242	12.1225	13.051
CD300A	5.99575	7.49143	5.39767	6.78864	4.41074	33.2195	8.35803	12.6669
CD300C	0.155417	0.183299	1.01144	1.7484	0.298727	1.23933	1.12638	1.88133
CD300E	0.094928	0.001	0.962333	3.01595	1.02744	2.57946	1.5512	2.24941
CD300LB	0.069014	0.047564	0.201143	0.638753	2.50332	6.34553	1.40413	2.59825
CD300LF	2.19948	2.09967	0.982695	2.56468	5.77701	11.8367	7.35091	4.92343
CD302	0.047042	0.179317	0.239472	0.557925	2.46776	3.39409	6.50524	4.85357
CD320	0.13199	0.567502	1.1792	2.17873	1.52538	1.13942	0.089643	2.50622
CD33	4.33454	2.87922	0.306491	3.14964	8.97222	5.78879	7.67693	9.97423
CD34	3.61893	0.792662	0.95955	0.001	0.051382	0.001	0.001	0.001
CD36	1.62267	5.64436	28.9735	81.7261	33.4364	67.7991	36.3596	18.8798
CD37	0.626904	1.36505	3.54006	2.90603	4.48138	10.646	7.49979	9.15103
CD38	1.77436	0.74164	5.00449	2.89568	2.7763	7.02141	1.50237	1.65295
CD3D	1.44682	2.80488	31.4786	68.6151	2.64258	51.47	47.8606	35.3122
CD3E	0.27759	0.207218	8.35	5.80692	1.93497	4.08678	3.99517	2.02754
CD3EAP	1.20075	0.13597	1.18659	0.1288	0.107778	0.010085	0.118346	0.941526
CD3G	0.104865	0.14302	7.92937	10.2831	2.73389	7.3836	3.71912	3.80934
CD4	0.001	0.001	0.893698	1.94862	2.19597	4.2757	4.89383	3.41099
CD40	1.3585	0.540668	1.05124	1.17289	0.476421	2.4407	2.26068	1.90702
CD40LG	0.001	0.001	0.910891	0.164067	0.279453	0.041329	0.394872	1.20296
CD44	2.29442	0.142369	7.12072	8.31356	2.55365	24.771	25.5435	14.8328
CD46	8.83017	9.32539	10.3898	15.1841	15.2527	20.3767	18.1498	14.4965
CD47	11.2661	11.0405	18.375	0.001	13.737	8.80329	0.001	13.366
CD48	17.5398	17.3266	102.46	83.6884	58.7195	161.238	107.882	82.5981
CD5	0.103353	0.065716	9.24001	2.67763	0.608267	2.52961	2.5818	0.962308
CD52	2.56528	3.64022	3.52918	0.17357	0.001	0.001	0.001	17.3519
CD53	136.745	60.869	2.99018	27.316	52.7825	62.5744	26.2803	71.3401
CD55	1.03209	0.377923	1.44289	3.12353	1.88271	2.41707	2.51502	2.72507
CD58	19.6029	15.555	15.9625	17.0788	13.7458	12.7111	10.8106	10.0543
CD59	5.38554	5.53215	13.2097	27.2079	28.9679	4.40152	17.4425	31.1413
CD5L	0.001	0.464887	3.42076	7.87563	2.69107	0.195548	1.04724	0.831038
CD6	0.001	0.062559	8.60644	3.39334	0.42488	1.15906	1.81756	1.02528
CD63	23.9738	35.1337	43.8179	76.7826	114.662	42.6445	102.209	177.516
CD68	0.126747	1.64757	3.04784	7.96549	11.6112	0.73049	0.631664	14.886
CD69	112.323	37.8036	213.596	75.4945	11.2629	7.2936	92.1419	10.9953
CD7	0.019169	0.698697	3.78499	3.20917	0.698242	2.56353	3.60609	2.82214
CD70	0.088012	0.334898	16.705	3.88007	0.732575	1.51815	0.861499	0.001
CD72	31.3511	30.5995	7.90517	2.46675	2.51749	0.246933	1.55555	0.83332
CD74	351.947	473.05	204.711	105.485	132.55	308.566	231.75	264.178
CD79A	92.942	75.6821	29.5117	1.06895	1.2642	0.439037	4.32017	0.108993
CD79B	70.4561	38.8911	5.56295	2.3933	8.74881	3.75331	7.16525	2.65849
CD80	0.299152	0.080991	0.470606	2.45371	0.001	0.001	1.03223	0.159463
CD81	10.8672	12.8021	24.4625	7.18281	3.88714	11.0035	4.35232	4.33099
CD82	12.5415	13.5546	8.87887	9.20339	5.3156	3.59781	8.64803	13.3197
CD83	0.539756	0.125261	3.4348	3.61616	1.55136	0.430911	0.402097	5.95588
CD84	0.455762	0.496553	2.4947	2.12997	0.951371	0.65091	1.68661	0.644176
CD86	4.05077	1.56957	2.61737	2.75077	4.69168	8.58591	6.43412	4.58483
CD8A	0.200806	0.463166	28.6699	23.8311	4.88241	1.1831	2.19066	3.27708
CD8B	0.494364	0.624064	49.9925	29.2479	4.64817	7.86067	2.03126	3.80333
CD9	5.9871	11.5441	5.6868	0.799453	2.54423	3.77598	3.41731	1.94392
CD93	5.10023	0.001	1.57013	7.13992	6.66064	23.134	0.935736	0.975999
CD96	0.283233	0.361695	11.2251	7.09055	2.01429	6.04806	7.33563	3.33033
CD99	64.8726	88.0717	9.54788	6.08645	8.80135	14.8362	21.7635	11.8456
CD99L2	2.18058	5.17558	1.49984	0.945027	2.17782	1.53396	1.19659	4.16009
CDA	0.233268	1.19299	0.917654	3.47051	6.04732	2.27913	1.82502	11.4016
CDADC1	0.78975	0.580899	0.537598	1.20788	1.35707	0.41797	2.4338	2.27331
CDAN1	1.20769	0.579423	2.12887	0.208979	0.431551	0.265345	0.967242	0.815381
CDC123	22.9828	18.1843	27.5087	18.3903	4.84794	6.97544	28.4374	13.6921
CDC14A	1.38986	1.2715	3.1859	2.00362	1.22965	2.548	3.91943	2.44652
CDC16	2.16909	1.57928	3.12952	4.78652	4.50237	2.23867	5.29721	3.4234
CDC20	9.26806	5.9843	16.6741	19.6636	4.72495	2.31912	12.6671	15.2199
CDC23	4.69403	6.08787	7.97574	3.76683	3.05246	4.81142	3.83734	3.31813
CDC25A	2.62331	1.83725	4.29744	2.51317	3.71217	0.541778	2.90748	3.82225
CDC25B	0.366297	0.53962	1.72038	6.02743	0.350028	3.2303	4.19984	1.31448
CDC25C	1.67223	0.565014	2.12982	3.53109	2.35376	0.208208	1.28187	2.52233
CDC26	9.54058	7.82272	12.4898	3.95277	5.83643	5.44982	7.91711	7.23323
CDC27	8.13563	1.84977	6.62177	9.65929	17.3373	7.39497	12.834	8.78884
CDC34	5.05828	11.2909	7.63843	9.92341	7.3547	3.27864	5.22301	14.3644
CDC37	25.3006	9.5469	22.8295	13.2405	22.8997	17.2152	27.7616	26.314
CDC37L1	1.6413	1.77807	1.27641	2.13197	1.45704	2.59153	1.92067	1.40205
CDC40	5.79428	2.12352	3.54495	7.15015	6.8622	3.73272	6.75892	3.34072
CDC42	25.9826	3.6878	41.4733	39.416	11.4622	18.9027	23.7691	15.179
CDC42EP3	0.078008	2.03702	1.44332	0.15887	0.245513	6.36801	4.77547	3.63613
CDC42EP4	1.05969	0.670659	1.04014	0.990109	0.247437	0.874582	0.059582	2.1792
CDC42SE1	12.5983	5.42617	7.59394	11.3742	17.5243	42.8068	12.8685	24.9216
CDC42SE2	7.5583	8.2915	12.6709	14.2145	4.91474	9.23289	8.42353	5.30499
CDC45	5.98076	3.37266	9.92029	11.7847	5.82074	1.85059	5.77082	7.90722
CDC5L	5.3458	3.25808	7.15435	4.54191	6.52416	4.81675	6.17576	5.24977
CDC6	1.72532	0.820927	4.94591	5.67165	5.97552	0.909505	3.38755	5.18103
CDC7	0.608325	0.958868	1.75145	2.63832	2.65399	1.53128	2.02509	3.55415
CDC73	1.17954	0.635661	2.1083	2.27052	1.17203	1.9287	2.25307	2.18559
CDCA2	1.79187	0.526766	2.68249	3.59688	3.97558	0.719332	2.87925	3.07127
CDCA3	1.89551	1.76176	5.63863	0.780967	3.35948	0.496371	1.47812	3.01334
CDCA4	0.839158	4.33505	14.4706	17.2012	9.93736	3.01212	0.120539	10.8625
CDCA5	1.93796	0.820805	2.17595	3.08093	4.26291	1.34474	2.42382	1.47002
CDCA7	1.69034	1.30179	5.07624	1.98089	7.25875	1.15343	3.93762	4.04674
CDCA7L	7.76438	8.67711	2.5765	3.15988	5.60281	1.56874	8.56671	8.75834
CDCA8	4.12168	1.47956	3.06928	4.56118	7.11836	0.949643	6.61259	6.69643
CDH1	0.532424	0.748934	0.680026	2.94533	0.092443	0.058622	0.836488	0.718861
CDH11	0.819657	0.00267	0.001	1.64425	0.01572	0.001	0.007174	0.023887
CDH2	1.62794	1.45996	0.001	0.001	0.001	0.001	0.001	0.001
CDIP1	0.7227	0.337135	0.254401	0.221106	0.001	1.25895	0.218889	0.200303
CDIPT	1.91454	4.18679	2.52741	4.12941	5.14405	2.05649	2.22119	9.52565
CDK1	14.4832	5.04718	12.5619	34.5164	46.2669	6.4293	4.32405	5.23143
CDK10	2.8856	2.48896	2.92363	3.41157	1.63613	1.39926	1.89287	1.90224
CDK11A	1.44561	0.754628	0.205834	2.46836	0.769146	1.51024	1.17259	1.37098
CDK11B	1.67187	1.11288	1.16625	1.2884	1.1072	0.654607	0.996667	0.854916
CDK12	1.74969	1.711	4.04829	2.39013	1.27648	1.8509	2.19356	2.2473
CDK13	6.11223	4.80873	3.44722	3.29912	3.227	3.86169	3.74792	3.26715
CDK14	3.5157	0.743999	6.13739	0.910992	1.02872	1.45482	2.1449	0.839167
CDK16	1.16072	2.53633	1.80975	3.05253	0.620866	0.493718	2.79535	2.30079
CDK17	3.29793	2.49247	6.40212	4.74459	3.33127	4.00572	3.68127	2.55581
CDK19	0.793413	0.828702	1.06118	1.75927	1.54046	2.11098	3.15893	0.459407
CDK2	4.49434	5.98732	7.8184	7.45131	9.32517	1.66619	8.30551	4.8631
CDK2AP1	13.3497	7.64132	13.5465	7.64021	10.7983	7.90773	1.00984	1.20989
CDK2AP2	1.45937	1.23374	3.84688	2.13381	3.66919	1.506	5.55211	4.46931
CDK4	15.3658	18.0047	19.2811	17.5423	12.848	6.39918	25.2628	27.022
CDK5	2.98323	5.24128	3.28851	2.60566	2.49224	4.97716	3.107	2.79733
CDK5RAP1	7.50302	4.65109	7.03153	7.69609	3.84166	4.13599	6.79518	6.29686
CDK5RAP2	3.33656	1.46672	5.17395	5.75138	3.28167	2.41272	6.17433	3.24526
CDK5RAP3	12.2966	8.73598	12.0773	8.64853	7.6547	14.1698	18.0206	11.9409
CDK6	18.1787	5.83215	11.4127	5.63456	8.13359	3.04304	11.7785	7.58775
CDK7	3.76646	3.04327	7.98834	7.66809	5.7869	5.50956	6.30133	4.94649
CDK8	1.17086	1.52705	2.65902	3.75919	1.69209	1.13066	2.11863	1.5156
CDK9	35.1271	25.4664	4.03107	2.16043	0.615177	2.33536	2.22852	2.68908
CDKAL1	5.01318	2.67411	4.75849	4.41712	4.00976	3.67875	3.887	2.6897
CDKN1A	72.1031	8.50039	54.8696	6.90078	3.94229	7.11028	2.7918	4.47788
CDKN1B	15.6728	13.0195	35.4204	20.0089	20.3189	17.3265	20.267	19.4445
CDKN1C	0.057586	0.127643	1.62141	0.373555	0.434053	2.55947	0.035678	0.724806
CDKN2A	0.001	0.079839	1.2973	0.321415	0.266318	0.289855	0.264974	0.417361
CDKN2AIP	3.74656	1.40428	5.17953	4.77706	5.56636	1.05698	4.04611	4.89507
CDKN2AIPNL	0.988309	0.499277	8.76013	1.46581	1.02538	2.40865	10.0077	0.956017
CDKN2C	1.653	1.42842	1.59977	2.10767	1.74968	1.28704	2.50518	1.5998
CDKN2D	0.480281	0.513748	0.844488	1.00326	1.00955	0.32758	0.000852	1.96259
CDKN3	3.97492	2.42641	9.51596	12.3875	15.1335	2.53144	4.72424	5.28489
CDPF1	1.29834	0.364946	0.916722	0.745428	0.26746	0.719267	0.542479	1.82061
CDR2	0.715759	1.60663	4.96594	2.51618	2.67914	0.758897	3.72076	2.79177
CDS2	7.44973	6.79065	3.69189	2.15428	2.83599	3.29771	3.78657	4.51656
CDT1	1.78837	0.87028	4.28924	4.88634	0.70177	0.001586	0.582549	1.59701
CDV3	4.41008	3.5188	11.231	11.5106	10.5791	16.4294	11.3402	12.2813
CDYL	8.31777	9.13892	8.15387	9.27797	5.18718	4.41537	6.13599	7.26521
CDYL2	0.001	0.675226	0.200428	0.90999	0.405488	0.001	0.309824	1.18917
CEACAM1	0.20403	0.001	0.001	0.427534	1.62693	0.25081	1.51861	1.54833
CEACAM21	2.5475	4.98277	2.10372	2.2894	5.77136	2.41884	1.63213	5.39276
CEACAM3	0.107123	0.353341	0.52168	1.06339	1.73631	1.62839	1.2962	4.8352
CEACAM4	0.247692	1.09534	0.837376	5.24031	6.83103	2.67649	3.93767	4.87624
CEACAM6	1.17003	0.766531	1.01507	3.26804	17.1303	4.39301	17.7545	12.6824
CEACAM8	0.695782	2.04717	1.56271	11.0222	12.1106	6.1433	6.46154	29.5741
CEBPA	3.63995	3.07129	2.75448	3.60503	11.3115	5.46794	6.39348	11.5646
CEBPB	0.001	0.001	0.291262	1.49511	1.84145	0.285949	4.13802	1.13567
CEBPD	0.001	0.001	0.001	0.344802	1.30071	1.04255	13.6758	0.001
CEBPE	6.75319	9.58256	2.68744	11.5448	0.365236	8.2043	12.7042	43.1297
CEBPG	1.42267	4.65945	0.001	4.08487	6.37938	5.9852	7.11516	0.219414
CEBPZ	4.36086	1.87841	10.8194	10.2281	8.87722	7.06541	8.91191	6.11162
CEBPZOS	2.16491	1.4312	1.06814	1.15261	1.41217	1.38678	1.1488	0.412498
CECR1	0.673317	0.684309	3.6111	5.1363	6.49255	12.8568	10.8843	13.9462
CECR5	2.39231	4.58675	4.09279	2.24322	4.21805	2.01216	1.28615	5.95617
CELF1	1.66317	0.73729	2.03212	2.31307	0.681365	0.822334	3.8336	1.73104
CELF2	8.03669	3.55282	8.2902	3.70939	1.93965	5.89419	7.00571	3.80728
CENPA	0.824042	0.483301	2.68647	1.10539	5.66529	1.28803	2.46991	3.94742
CENPBD1	0.001	0.622522	0.001	0.610773	0.582925	0.685454	0.001	1.0425
CENPC	2.07387	1.29159	2.91109	2.9476	2.92193	2.86805	4.14291	2.05388
CENPE	0.877257	0.280516	1.5728	5.22844	3.18821	1.22672	1.27035	0.448217
CENPF	3.63469	1.02052	8.83643	16.9692	10.3321	2.72978	9.8129	6.18543
CENPH	2.02868	1.83483	6.3239	4.15451	11.2024	2.2155	9.10586	7.82041
CENPI	0.097826	0.076631	0.16351	1.30703	0.062087	0.499871	0.723897	0.798272
CENPJ	1.36255	0.406842	2.13041	2.29979	2.85611	0.035534	2.78101	1.21437
CENPK	2.4233	2.61046	6.99995	6.40424	9.42625	4.15794	7.24289	6.05727
CENPL	1.68016	1.34152	0.294032	4.82581	1.77486	0.559939	1.22066	1.21383
CENPM	7.3223	3.51504	6.43091	15.6015	5.7666	1.8701	11.3041	13.5473
CENPN	5.03562	1.56688	23.0753	20.8312	8.06336	2.6681	10.4209	14.6173
CENPO	1.77378	0.398017	1.12695	0.693104	1.13108	0.57209	1.0742	2.65966
CENPP	1.49505	1.01334	2.08569	3.01998	1.46579	1.26876	2.0865	2.11178
CENPQ	1.1173	0.765917	2.68376	2.87147	3.6749	1.71728	1.38392	1.74316
CENPT	4.17763	0.972268	0.351218	0.250981	1.62837	0.683708	7.01198	4.65345
CENPU	2.56003	1.33783	18.4354	17.8016	9.77592	1.67677	7.84906	5.40143
CENPV	1.08922	2.79022	2.52224	3.39685	0.739715	0.420321	2.55157	1.75163
CENPW	10.2661	5.25346	13.6803	6.2148	24.3676	5.39644	21.7123	26.774
CEP104	1.92911	0.750358	1.72148	1.03688	1.07034	1.36445	1.10443	0.956427
CEP120	2.85551	2.27475	3.55712	3.61309	3.69774	4.05422	3.6252	2.73463
CEP128	0.698036	0.833184	2.24005	1.35523	1.50586	0.932628	1.76004	1.46235
CEP131	2.68879	2.32342	1.85541	1.28195	0.001	0.001	0.546853	0.373258
CEP135	2.80557	0.957524	2.04461	2.77902	1.75017	2.19655	3.41614	1.29734
CEP152	1.21597	0.801408	1.80104	3.42798	4.188	2.49364	3.35603	1.72375
CEP162	0.639601	0.400639	1.36612	1.04913	1.25395	0.915027	0.927577	0.259005
CEP170	2.28119	0.397877	1.60124	1.1202	1.01794	2.72705	2.65739	2.54881
CEP19	0.281657	1.11809	0.950107	1.38975	0.966318	1.352	1.93353	0.245445
CEP192	6.66145	1.27886	8.08507	2.59945	3.71782	5.98525	8.26338	2.24719
CEP250	0.873532	0.477927	0.45325	1.20018	0.042349	0.594742	0.365291	0.181853
CEP295	1.22052	0.564652	1.43231	1.33176	0.258589	0.257969	0.623628	0.001
CEP350	1.15303	0.576595	0.848867	1.43618	0.39683	2.69446	1.12782	0.661376
CEP41	0.690963	0.693225	0.977195	0.828413	0.916354	0.521131	1.2471	2.22631
CEP44	1.51993	0.185413	2.13043	2.41299	0.564755	1.34214	1.92912	0.977615
CEP55	1.13854	0.543481	8.32186	2.91317	4.98345	1.77689	3.49709	2.09695
CEP57	5.57556	6.30595	7.26307	7.14536	6.76556	10.2436	13.0116	4.10241
CEP57L1	0.728361	0.612339	0.7917	0.970631	1.84423	1.2331	0.840053	0.729629
CEP63	1.25102	0.699742	1.75354	1.69986	1.03535	1.40565	2.16676	1.43148
CEP68	4.81551	3.0582	1.94118	0.235109	0.426619	0.89188	0.54415	0.269562
CEP70	6.71398	16.8907	2.54543	1.88441	1.88952	0.858235	1.35269	0.9812
CEP72	1.58794	0.776143	2.22878	1.45349	0.322832	0.15282	1.40326	0.210926
CEP76	1.94621	0.972099	3.63443	3.35409	2.95657	1.05969	2.03044	1.97427
CEP78	1.53936	0.696606	4.52023	3.76742	2.64256	3.77003	3.01646	2.89259
CEP83	0.908133	0.166264	1.10142	1.25496	0.880672	0.765705	1.89378	0.137977
CEP85	0.014748	1.87071	3.20098	1.46474	0.08237	0.384075	0.001	1.2671
CEP85L	1.15949	0.605226	3.30636	0.949661	0.910851	1.32171	1.24818	1.6482
CEP89	0.890491	1.14919	2.04393	1.51447	0.453351	0.575325	1.4376	1.3368
CEP95	1.909	1.03801	0.927514	0.95875	2.06135	1.30412	0.983197	1.98563
CEP97	1.76837	0.828999	2.15216	2.57639	1.60073	1.63127	2.13429	1.26229
CEPT1	7.22558	4.12168	9.975	7.18745	5.56836	8.51119	6.70744	4.06542
CERCAM	1.37918	1.17381	0.710986	0.186314	0.475307	0.001	0.651735	0.001
CERK	5.20057	13.2399	2.53857	2.99515	3.44114	4.77658	3.35026	4.12403
CERS2	6.73514	10.9196	7.5981	9.83352	8.45312	9.64504	14.193	14.4438
CERS4	4.56129	2.97836	1.59662	1.00244	0.082724	0.188565	0.431976	0.025662
CERS5	1.58597	2.04016	2.52407	2.06221	1.57456	1.92838	1.89212	2.31541
CERS6	4.65148	2.78561	4.60144	0.593208	1.29706	1.41722	4.00272	3.6336
CES1	0.001	0.001	0.001	1.17264	4.81949	4.22886	2.1482	3.63276
CES2	3.5562	2.33889	0.644939	1.71897	1.20502	1.49864	2.30889	3.3286
CETN2	1.89925	4.78593	6.35383	9.53867	10.1649	5.47218	8.41077	5.60055
CETN3	8.94464	2.93133	5.57004	13.0793	6.54819	3.81368	4.15847	2.94801
CFAP20	11.4441	11.4119	13.6315	10.0427	5.26539	3.47108	8.88048	9.78467
CFAP36	1.12937	1.17254	4.15364	2.11189	1.35614	1.26616	3.9671	1.3136
CFAP97	1.6704	3.15528	2.8293	2.07838	1.38005	1.46617	3.94117	1.1612
CFD	0.406099	1.19396	3.84746	5.78829	22.0659	24.1916	16.2208	39.1178
CFDP1	7.01934	4.10165	7.94815	6.09194	7.43566	5.8069	6.60329	5.4965
CFH	0.010598	0.001	0.610084	3.62657	1.38957	0.115744	7.01336	1.33098
CFL1	101.457	100.771	210.331	146.808	115.453	55.9525	123.045	161.704
CFLAR	4.52174	4.5957	8.72606	20.9795	15.7663	27.1405	19.7916	17.9979
CFP	2.05304	3.97523	5.51432	8.67801	19.6079	54.2253	24.8442	40.1242
CGGBP1	5.5889	0.961029	5.91362	2.14642	11.2661	9.10899	9.96004	8.00989
CGRRF1	2.05534	2.5824	3.25968	3.46999	1.44212	2.22404	2.17532	1.39141
CH507-152C13.1	2.84971	1.56889	2.53319	2.24995	2.61056	1.81612	1.29174	3.77307
CH507-42P11.8	0.419593	0.598091	3.02719	1.05382	0.001	0.001	0.001	1.54627
CH507-9B2.3	2.38474	5.56911	2.69648	1.28072	4.40345	1.94724	3.29107	6.2
CH507-9B2.5	2.51415	1.45359	4.82041	3.593	2.00734	1.54168	0.335752	2.47786
CH507-9B2.9	1.25888	1.15496	0.884908	0.25846	0.643635	1.34756	0.217704	1.34203
CHAC2	0.092987	1.48063	0.470812	4.96588	6.29297	0.164621	2.11552	3.52942
CHAF1A	2.50124	1.19127	5.91908	5.31617	1.76737	0.001	2.76145	4.06447
CHAF1B	1.52736	0.998813	2.02317	1.84258	1.43355	0.493026	1.52337	0.940929
CHCHD1	1.38269	1.70985	6.45096	4.28687	23.5097	16.7989	28.3424	7.63015
CHCHD10	1.53334	0.994653	2.28892	0.337914	0.001	1.3139	0.876325	1.09978
CHCHD2	124.788	131.006	179.325	170.729	152.824	106.134	168.059	191.945
CHCHD3	8.05112	5.46822	12.0703	8.97681	8.24064	4.75889	8.45694	9.76846
CHCHD4	0.999338	0.859241	1.66218	1.11974	0.657473	0.791686	1.68583	0.598468
CHCHD5	1.12126	2.32804	3.66931	1.5904	2.56178	5.02533	2.73529	4.02216
CHCHD6	1.65639	2.58659	1.03739	0.65406	0.517614	0.001	0.133474	0.684148
CHCHD7	5.91197	2.76621	4.65898	3.40337	5.39185	6.5969	9.81678	4.90152
CHD1	5.53019	2.52881	4.39425	3.68196	3.11598	6.26821	3.09874	4.82529
CHD1L	9.31974	8.84536	9.26894	9.09877	5.75078	2.99579	8.91596	11.4668
CHD2	10.9855	3.51867	6.78332	6.9437	4.66047	4.8737	5.34857	7.03967
CHD3	6.0048	1.53237	4.18409	1.61352	1.05212	2.2006	1.11237	2.60209
CHD4	0.153066	13.7766	15.0448	12.4923	6.12313	9.05336	5.68035	11.0102
CHD6	3.35918	3.11898	3.1799	1.6504	1.58628	1.05857	2.94684	1.09157
CHD7	1.63489	0.630806	0.688385	0.348106	0.129488	0.221395	0.783526	1.48702
CHD8	2.98841	3.44078	3.74767	4.47832	1.82981	5.6364	5.25541	1.93175
CHD9	1.91446	2.11069	2.34338	1.1625	1.37775	2.7672	1.52023	1.24383
CHEK1	1.29501	0.581357	5.83722	3.37166	4.32613	0.582615	3.62914	3.48904
CHEK2	3.68944	2.64371	6.18999	5.84277	5.07374	1.52941	3.84075	4.53918
CHFR	0.664654	1.73571	4.74636	3.54728	3.91208	4.74068	3.46772	3.42494
CHI3L1	0.349888	1.14822	1.71438	9.39915	3.24778	1.61745	3.14676	29.7765
CHI3L2	2.76644	0.573291	14.6979	8.77858	0.001	3.38255	1.30009	0.768142
CHIC2	2.97038	6.67265	4.23087	4.31618	4.69524	11.1377	6.40052	6.81489
CHID1	11.5602	7.77358	12.1205	18.5636	8.14775	4.6528	13.4451	12.3667
CHIT1	0.001	0.001	0.09251	0.178427	4.64522	2.55706	1.43344	31.4906
CHKA	0.869222	0.863882	0.543706	0.944462	0.663267	1.69493	0.505005	0.451697
CHKB	6.21376	5.43261	4.36649	3.98451	2.27252	5.8971	3.62772	7.26831
CHM	1.31548	0.946199	0.984653	1.33126	0.846774	2.15034	2.42797	1.58059
CHMP1A	6.18752	5.42479	8.0635	10.6215	2.98723	3.99756	7.03679	4.3346
CHMP1B	15.0564	0.213915	12.7627	14.7001	13.4988	23.9092	14.0633	0.378348
CHMP2A	11.9756	10.4843	12.7124	15.3246	20.5211	19.2259	14.2858	18.7607
CHMP2B	5.38879	3.68993	3.53219	7.91515	9.16706	9.77418	5.41739	5.07962
CHMP3	3.8436	3.06613	7.67169	5.07962	5.35684	4.15026	5.96307	5.80505
CHMP4A	13.4971	10.1196	22.2931	17.3167	0.755955	14.1466	20.2526	0.179906
CHMP4B	3.89739	3.43051	5.05137	5.63951	8.75681	3.50981	3.76678	12.3207
CHMP5	44.261	25.7834	26.6244	29.7961	23.4733	25.5451	21.2221	17.8675
CHMP6	2.04354	3.16253	2.41937	2.14509	3.16339	3.51452	1.94752	2.46418
CHMP7	4.50442	4.93879	4.92508	3.44005	3.13993	3.98918	7.67794	4.49428
CHN2	5.40461	2.49412	0.531122	0.852106	1.23754	4.47884	2.44444	1.60448
CHORDC1	2.72634	1.14252	4.46003	5.03557	4.06018	4.57874	4.68787	3.62335
CHP1	6.17792	7.18601	3.14667	9.64758	8.16364	10.9355	9.08103	10.4895
CHPF	0.001	0.184003	1.09165	0.001	0.105326	0.126292	0.288266	0.001
CHPF2	2.07844	2.73775	2.60913	2.0568	2.37706	2.11532	3.11486	1.85161
CHPT1	6.22655	7.79815	5.23238	7.53064	14.2541	6.01578	9.58093	6.92595
CHRAC1	1.93983	0.261544	2.97064	2.89044	1.75979	1.45081	2.97588	1.8674
CHRNB1	0.7932	0.701599	0.659756	0.772545	1.00391	0.667119	1.273	0.90781
CHST10	0.722003	2.60809	0.701175	1.68941	0.76505	0.001	1.18219	0.473264
CHST11	7.73933	0.305342	5.50284	5.00361	3.88051	3.4868	5.00814	4.02891
CHST12	0.043196	1.31636	0.018845	3.23314	0.001	0.001	0.111189	0.00205
CHST15	14.1228	13.1722	4.99516	2.11929	1.49702	8.58258	1.05993	1.64878
CHST2	0.677964	0.943499	8.54455	6.38454	3.54173	0.570569	2.28171	0.87179
CHSY1	6.96068	7.57784	3.52936	5.25683	5.5591	1.31043	2.57403	1.3315
CHTF18	1.79541	1.50296	3.79531	3.70227	2.53558	0.282345	2.2772	2.46646
CHTF8	3.57764	2.04463	2.358	2.29479	2.07038	2.64668	3.11748	4.52045
CHTOP	2.09194	1.94959	1.91677	2.1397	3.71816	2.48217	4.15744	2.62762
CHUK	0.928384	3.15492	0.235311	0.159859	5.3376	6.45045	0.370984	3.43091
CHURC1	10.472	11.5919	11.7396	12.6891	5.72118	6.14991	8.87181	10.1229
CIAO1	5.80344	7.00142	7.4356	5.13174	5.24998	5.84094	7.43502	5.07688
CIAPIN1	8.96449	10.0045	11.5204	8.28191	5.83963	4.35471	7.70266	6.87643
CIB1	14.6761	19.8446	26.3728	20.9481	15.5125	12.8367	21.9482	18.523
CIC	1.80053	0.866671	0.85127	0.911654	0.001	0.676971	0.245882	0.128276
CIDEB	0.763238	0.47958	0.929899	1.22002	1.96688	2.4627	1.86901	2.75947
CIITA	6.10466	10.4745	3.30999	1.65736	1.8055	2.11612	6.41136	2.1766
CINP	4.90622	2.97275	4.59292	6.10323	4.17736	5.43346	5.56306	5.48879
CIPC	2.57572	1.68966	1.58484	0.659837	1.74868	1.46262	3.08723	1.69537
CIR1	5.06014	3.10623	7.4756	3.89492	5.12896	6.10109	4.80157	3.42716
CIRBP	90.8351	46.8793	71.4366	44.3434	27.0419	23.3344	21.175	32.9585
CIRH1A	2.46237	1.26819	3.44458	1.91526	1.50805	0.115961	0.779635	2.59649
CISD1	1.29858	1.51928	3.22968	2.39121	1.02658	2.05891	2.06784	1.10716
CISD2	7.45984	4.92486	17.0955	16.0807	19.2832	3.61313	11.2656	10.675
CISD3	9.37071	6.93744	11.7329	6.92029	1.68516	0.7661	6.43422	0.95278
CISH	0.412926	0.724189	0.341397	1.08161	0.319777	0.200603	5.22811	0.332914
CIT	0.855278	0.001	1.33555	1.87657	1.18264	0.137509	0.577791	0.450237
CITED2	3.30585	2.52727	14.7107	31.9522	6.78142	3.72319	6.50667	11.0725
CITED4	3.18852	0.001	0.001	1.39636	5.13683	0.001	0.001	0.001
CIZ1	2.92932	1.4902	2.81118	2.48678	2.43705	1.34692	3.32723	3.69875
CKAP2	1.68397	0.781282	7.89058	8.47025	7.37421	2.93936	6.48598	3.9605
CKAP2L	0.717372	0.001	1.40128	2.70816	1.64485	0.258985	1.82414	1.26791
CKAP4	0.398956	4.67938	2.40039	12.6697	0.001	0.45363	0.001	0.24154
CKAP5	7.30606	4.79517	10.0369	13.4333	8.75125	3.46144	7.31153	7.08185
CKB	0.195099	0.118813	1.02799	0.297578	0.29	0.490003	0.526806	0.079389
CKLF	17.8444	28.9726	22.3569	0.220076	24.3802	31.4385	10.9794	37.6754
CKMT2	2.05466	4.22394	0.001	0.001	0.001	0.001	0.001	0.001
CKS1B	1.7866	1.58822	31.7723	1.98112	8.81324	6.5762	25.4896	33.5403
CKS2	28.7338	17.5342	61.2496	50.5729	71.5206	5.85473	15.831	52.7148
CLASP1	2.44202	2.11028	2.15973	1.8915	2.04956	0.748639	0.849582	0.322409
CLASP2	0.873027	1.2985	0.449718	0.38149	0.20144	1.01776	1.54624	0.782233
CLASRP	1.86253	2.31198	3.70769	2.41196	1.83236	2.81371	2.99242	2.82864
CLC	24.6726	38.1299	15.0963	136.933	19.5624	32.2846	167.838	71.8081
CLCC1	1.55087	0.950814	0.427926	1.77632	1.54797	1.2867	2.01587	1.87567
CLCN3	6.81488	2.84998	7.25215	16.8109	9.97558	6.68603	8.65169	5.32535
CLCN4	0.253636	0.234412	0.353209	3.33273	0.531225	0.178943	1.44263	1.19269
CLCN5	0.447658	0.001	0.141369	1.0452	0.001	0.561952	0.890381	0.475358
CLCN7	0.8281	2.5773	3.34669	3.9239	1.60729	1.84277	0.950281	1.18801
CLDN10	0.001	0.001	0.001	0.089407	0.636762	0.134365	1.04011	0.249131
CLDN12	0.755997	0.385204	0.893972	0.441162	0.788748	0.318177	0.124963	1.01205
CLDN15	1.57716	0.348577	0.38066	0.534204	0.170918	0.351717	0.082449	0.235678
CLDND1	6.60437	6.21849	7.56214	11.3534	7.18681	13.7313	11.8518	3.47249
CLEC10A	0.028016	0.001	0.011889	2.13849	3.32299	5.23818	4.04625	6.37866
CLEC11A	21.0184	30.4988	18.7383	2.48045	43.5766	5.32713	10.4766	25.8466
CLEC12A	1.04811	1.62461	1.34142	7.76656	17.6119	27.7739	10.3733	12.5741
CLEC12B	0.003507	0.001	0.001	0.442416	0.102433	1.18604	0.160966	0.321931
CLEC14A	30.7135	29.529	0.003945	0.001	0.132839	0.087539	0.001	0.075144
CLEC16A	0.335724	0.124824	0.512566	2.12071	1.93541	0.29051	0.828027	0.73841
CLEC17A	0.001	0.001	1.88489	0.001	0.001	0.001	0.472091	0.001
CLEC2B	9.69042	8.4211	53.0155	39.1172	10.7555	15.0722	5.34746	7.58819
CLEC2D	4.54511	3.68824	17.0996	7.99356	3.74301	0.001	0.001	3.31543
CLEC3B	0.094162	0.20695	0.088839	2.6361	0.394608	0.001	0.132681	0.840649
CLEC4A	0.772694	0.865928	1.58412	3.66455	5.58835	15.8763	20.4544	4.50217
CLEC4C	0.001	0.001	0.104184	0.725528	0.547759	1.13817	1.87978	3.27975
CLEC4D	0.201515	0.951043	0.846267	2.59911	3.42627	5.18287	0.959671	2.31505
CLEC4E	13.4703	7.22303	1.89296	9.38553	0.778688	3.34232	4.21719	12.1116
CLEC4G	0.001	0.001	0.001	2.43214	0.001	0.001	0.001	1.13184
CLEC5A	0.301828	0.17328	0.329283	1.76418	6.25396	0.956738	4.33224	8.1543
CLEC7A	0.09291	0.352587	1.83899	7.40569	5.8155	35.6164	10.1798	10.5717
CLECL1	2.70246	0.305757	13.4199	1.30545	0.396845	1.1102	1.88365	0.599912
CLIC1	77.4982	74.3639	135.498	92.4467	0.001	178.553	113.894	0.001
CLIC2	1.16213	0.132478	2.38017	8.19257	4.01051	0.001	1.85984	1.218
CLIC3	0.001	0.039939	0.989744	0.968208	0.001	1.29359	0.001	0.865017
CLIC4	2.01113	3.23946	7.97443	6.49788	6.3379	4.90047	3.60146	3.57885
CLINT1	15.9377	8.67995	8.26546	11.3108	9.17263	5.02938	12.2926	10.2891
CLIP1	2.82347	1.29145	2.51898	2.7058	1.67229	4.78864	2.78445	2.70315
CLIP2	28.6321	29.7575	11.3746	0.825864	0.023743	1.04006	0.332838	0.438021
CLIP4	0.054999	0.074846	1.70176	1.41066	1.06277	4.62178	2.30556	1.38027
CLK1	36.9494	29.1089	32.5984	44.9247	31.0677	27.6042	27.2287	17.9706
CLK2	4.51832	1.77713	2.63941	3.20165	1.17725	1.4923	3.3767	3.13351
CLK3	8.45441	10.2864	11.0525	27.486	6.04784	4.96552	5.17496	5.18177
CLK4	2.96914	1.93661	2.07955	3.17653	3.70961	3.58352	2.40054	2.79392
CLN3	1.6429	2.85456	3.30638	2.8774	0.567812	2.56368	2.78098	3.10013
CLN5	1.88816	1.73681	1.10049	1.08744	2.11815	1.79954	1.83217	1.83715
CLN6	0.812925	0.527793	1.09294	1.09481	0.344165	0.071386	0.645804	0.839419
CLN8	1.4073	2.07322	0.512527	0.728791	1.13499	1.2144	1.21383	1.18351
CLNS1A	12.3557	24.7571	24.9945	18.158	33.1821	3.08648	35.0737	31.8189
CLP1	3.45654	3.76823	4.60383	2.3541	3.56814	1.16705	3.08995	3.04322
CLPB	4.35918	2.76738	7.03638	6.80684	5.03727	4.31163	5.90782	6.08904
CLPP	1.62555	6.13351	10.1459	3.18203	2.88548	2.65224	3.42199	3.5264
CLPTM1	3.31883	3.25906	3.91412	4.94537	2.12817	2.68727	2.98168	3.44679
CLPTM1L	27.9978	59.5615	36.1291	22.9405	14.9514	11.9324	17.1487	17.4939
CLPX	4.60521	3.10807	4.76793	3.97238	3.96037	2.51877	4.47028	2.8273
CLSPN	1.38813	0.001	4.33889	4.52069	2.68155	0.236665	2.47165	0.829934
CLSTN1	1.4355	0.017111	0.001	0.717321	0.001	0.001	0.039142	0.023097
CLSTN3	1.33018	1.86404	1.21576	1.29643	0.350956	0.314798	0.781912	0.001
CLTA	7.00397	12.7503	15.7118	11.65	14.4588	11.6141	13.7331	17.5203
CLTB	13.2894	13.8813	17.8167	11.941	11.5967	11.1127	13.3519	14.6088
CLTC	14.7889	10.1731	35.33	50.4207	35.2964	14.6742	29.5084	26.7047
CLTCL1	0.594523	0.856907	0.692761	2.31092	3.32745	0.587099	3.52256	8.71773
CLU	0.085958	0.59063	3.39068	4.12894	2.32123	6.71745	7.62265	2.74362
CLUAP1	1.00021	0.957066	0.867145	0.806729	0.438468	0.583708	1.50894	0.49558
CLUH	0.966579	1.34563	2.1667	3.03947	0.565217	0.17588	0.23046	0.339155
CLYBL	1.04643	0.575825	0.794147	0.497915	0.001	0.320034	0.702006	0.215507
CMA1	0.001	0.001	0.224296	1.68995	0.001	0.001	0.001	0.001
CMAS	7.02358	3.81416	13.0168	25.4366	15.332	3.90636	10.5278	9.28419
CMBL	2.27501	0.432984	0.711031	0.678346	0.292876	0.001	0.001	1.00353
CMC1	0.729778	2.77278	2.69781	1.64011	2.6577	1.41131	0.698293	0.684289
CMC2	4.92356	6.07867	3.34794	2.01637	1.2917	7.00452	8.29889	1.75283
CMC4	0.981863	2.31543	3.53818	1.45605	0.993085	2.32841	2.13393	2.29964
CMIP	0.645339	0.294373	1.02405	0.421922	0.441157	0.747769	1.68132	2.50624
CMKLR1	0.264687	0.104806	0.521373	1.1155	0.234409	0.8118	0.398486	0.940929
CMPK1	15.5213	19.4719	9.87764	6.27934	6.02498	18.9739	7.58006	9.04286
CMPK2	5.76316	3.05405	3.86004	7.14731	4.9474	1.90007	3.17258	4.69328
CMSS1	3.10709	2.01061	3.55365	4.19609	3.95539	0.970043	4.11654	3.77119
CMTM2	11.7409	9.44575	1.17211	2.64066	3.07239	4.33749	6.81524	5.4404
CMTM3	3.30403	4.30326	0.470838	0.072408	1.80229	4.23514	2.16597	2.52472
CMTM5	0.001	0.017364	1.00732	0.21754	0.016784	1.94185	1.96189	1.86513
CMTM6	27.4854	17.3954	36.725	30.2404	39.4658	38.4446	32.3711	33.2769
CMTM7	6.902	5.85546	5.50803	3.23188	5.01015	5.40708	4.94329	7.35635
CMTR1	14.2825	6.41815	9.89207	7.5702	5.42103	5.2099	7.13248	4.55773
CMTR2	0.839752	0.365064	0.929995	0.612061	1.254	1.70898	1.21856	2.24719
CNBP	11.4605	12.3802	18.0794	10.0434	20.1182	15.9077	23.376	23.2217
CNDP2	13.7041	13.9195	12.1023	16.2678	8.2777	13.678	6.50893	12.5363
CNEP1R1	0.998717	2.48734	2.77105	3.8136	3.90567	7.51244	4.77158	1.30436
CNIH1	4.5309	8.01293	5.91262	4.87954	3.4023	10.8203	8.80233	1.314
CNIH4	2.49281	2.43071	2.93207	4.06323	8.15068	7.12354	7.87091	6.45125
CNN2	6.04284	7.50937	30.9177	14.6463	12.6597	20.8869	14.3269	24.727
CNN3	0.32285	0.359837	1.30905	3.41649	0.873896	0.196556	0.350214	1.01699
CNNM2	0.470809	0.249426	0.183987	0.915417	1.12055	0.483812	0.227235	1.1648
CNNM3	1.07609	0.434501	0.862334	0.477418	0.001	0.284246	0.486917	0.556595
CNOT1	9.67455	3.08364	8.13972	7.74912	5.25942	8.82311	10.7407	11.8011
CNOT10	7.00783	4.85915	8.92844	9.63089	7.23846	5.73241	7.04026	3.89214
CNOT11	6.42167	3.63235	8.21976	4.21895	5.92254	2.40416	3.36269	2.83325
CNOT2	6.47804	3.80056	7.65675	5.87621	5.93669	8.77886	6.85327	10.2772
CNOT6	0.864744	1.05378	1.04933	1.63799	0.917263	0.721427	1.95625	0.521541
CNOT6L	4.19329	2.3937	2.78698	2.00159	1.36113	2.12862	5.38454	2.60596
CNOT7	14.2937	11.4894	16.9938	13.0608	11.6787	12.3762	15.176	5.4057
CNOT8	4.40308	11.3894	6.08283	5.73939	12.4771	15.7379	8.80433	13.6426
CNP	3.85737	1.26761	3.95506	4.7175	3.0023	2.36605	1.37682	7.50747
CNPPD1	19.7998	17.3199	22.1876	26.5398	9.53131	7.57484	13.2334	12.5941
CNPY2	9.54702	10.1078	10.5396	8.68255	0.250036	0.818633	15.5497	14.6216
CNPY3	18.9316	14.7944	13.4631	13.2803	18.3368	13.2934	29.5012	46.1278
CNPY4	7.08526	5.48041	6.6688	5.20392	4.67003	4.3585	5.83408	5.87992
CNRIP1	0.547673	0.331963	1.22653	1.80617	1.96951	0.001	0.656316	2.86282
CNST	6.82001	2.98613	6.83952	4.50014	3.28326	7.8189	5.49547	3.12892
CNTLN	0.456858	0.031563	1.21188	0.870648	2.09192	0.666686	1.4469	0.896053
CNTRL	3.08945	1.33738	4.41726	2.61795	0.941573	1.87627	5.82937	3.2559
CNTROB	3.87896	4.86091	3.92729	3.17357	3.2781	2.83833	0.849334	2.50296
COA1	7.47054	3.59075	2.06946	10.8039	3.37237	1.11034	3.54808	7.54422
COA3	0.001	0.001	0.001	0.001	3.50423	0.001	0.001	0.001
COA4	14.3034	2.00093	20.9621	20.2927	16.1853	1.38355	19.9752	2.02246
COA5	0.696253	0.773983	1.15821	1.01627	1.64599	1.75782	1.9442	1.32534
COA6	2.14979	1.1372	7.09219	3.35529	4.88579	5.10745	4.52365	4.04784
COA7	0.278227	2.06717	0.270486	0.147431	1.34053	0.935337	0.871335	1.21619
COASY	1.79981	1.92143	0.566889	2.72488	2.41147	2.63692	4.58324	3.30594
COCH	1.12446	1.8883	3.57742	2.54231	0.922774	0.001	1.17003	0.917134
COG1	1.24499	1.07955	1.48364	1.10839	1.16957	1.09675	2.19912	1.01949
COG2	5.04924	4.38659	4.17455	4.54528	4.19766	4.16105	4.23354	3.96656
COG3	3.1135	3.44141	3.22243	2.52031	2.33383	3.83437	4.45717	3.47189
COG4	11.2507	6.60447	12.607	14.678	7.70666	5.94882	11.7017	13.8734
COG5	4.91667	1.09278	6.17789	4.58815	2.14664	6.6042	6.43945	5.35383
COG6	1.21347	1.36922	2.3643	1.9279	1.66993	2.71696	2.55683	1.62545
COG7	1.3856	1.95727	1.3243	1.55623	0.011689	0.396	0.53765	1.07036
COG8	2.73545	5.11588	2.11038	2.71536	1.56117	1.31778	2.39827	3.78904
COIL	2.57773	1.72882	5.05936	5.11479	4.24328	2.55395	5.02051	3.05722
COL14A1	0.001	0.001	0.001	1.34674	1.22279	0.001	0.001	0.001
COL18A1	1.20659	1.19249	3.06901	7.93898	3.12884	0.286266	0.013259	3.22679
COL1A1	0.001	0.057228	0.07768	4.14	0.116315	0.070992	0.001	0.047061
COL1A2	0.0126	0.01733	0.200656	8.96576	0.850785	1.83512	0.008914	1.05594
COL23A1	0.001	0.001	0.001	0.001	0.555324	0.001	0.001	2.00265
COL3A1	0.001	0.001	0.001	1.65434	0.001	1.22201	0.001	0.323169
COL4A1	0.089548	0.001	0.001	1.6002	0.001	0.001	0.001	0.001
COL4A2	0.001	0.001	0.001	1.39471	0.001	0.084125	0.001	0.001
COL4A3BP	1.57417	1.06019	2.30451	2.3877	3.57559	6.1574	4.4148	5.23883
COL5A1	5.16742	7.02296	2.31086	0.001	0.001	0.001	0.211675	0.001
COL6A1	0.001	0.001	0.006375	1.06485	0.007609	0.046274	0.048737	0.010751
COL6A2	0.001	0.001624	0.652547	2.08523	0.001	0.81849	0.28328	0.955816
COL9A3	0.141784	0.078615	0.349387	1.01221	0.844833	0.483569	0.718739	0.57593
COLGALT1	1.55265	0.939252	1.9624	2.76362	2.77579	4.17631	4.49179	5.04164
COLQ	2.28472	0.742683	0.293723	0.261014	0.001	0.001	0.099365	0.001
COMMD1	7.81103	7.69449	19.3427	24.0407	18.5173	13.6855	24.5387	24.4256
COMMD10	3.50592	4.08615	7.08784	6.1276	5.23954	7.77102	7.62599	4.41318
COMMD2	2.17771	1.82998	2.61884	2.74045	4.13701	0.926317	2.09429	1.47926
COMMD3	2.51607	4.67289	6.98135	4.21221	13.1814	17.424	18.7144	10.7678
COMMD4	6.00008	7.58776	7.494	7.1698	6.14969	5.61587	5.74564	10.9167
COMMD5	2.34602	3.29284	4.30862	7.15046	7.03904	7.55985	7.71034	9.37552
COMMD6	27.3122	35.3174	35.5988	20.0985	43.5851	40.7537	40.9791	43.6824
COMMD7	1.71683	3.37602	2.40707	5.26646	3.56011	1.74408	2.4383	2.30336
COMMD8	2.15913	4.83095	6.78973	5.81433	11.4153	5.77139	5.49878	5.89127
COMMD9	9.28306	11.1771	3.8729	9.72607	12.7849	15.101	18.3946	16.6615
COMT	26.2577	20.4016	14.0179	12.0639	16.4184	13.2839	9.09712	13.6251
COMTD1	1.00517	1.46513	2.1302	1.1835	1.63621	0.829401	0.226422	4.3155
COPA	13.8656	16.0161	21.7141	19.94	11.442	19.4851	25.9694	25.4601
COPB1	14.7872	16.6182	24.01	24.3135	23.1391	19.5206	22.3673	12.383
COPB2	14.9286	9.25886	17.9304	19.4846	27.7057	22.5263	31.7442	27.0736
COPE	22.7796	59.3917	61.33	45.8594	37.4669	36.4069	41.4687	42.3947
COPG1	0.394701	0.3207	10.9177	9.95913	8.95885	8.52286	14.9105	12.4273
COPG2	3.68514	3.39153	3.76276	0.09144	1.34945	0.607367	5.56344	5.86122
COPRS	5.68983	6.23336	3.82171	8.1997	6.26058	4.8073	4.90719	6.54823
COPS2	4.00123	1.65806	8.22995	5.56236	3.22006	4.05054	4.81935	4.31033
COPS3	24.1117	18.6382	31.5315	36.195	24.7751	12.0752	28.7249	25.4335
COPS4	8.7011	9.60837	12.1985	10.0455	7.88261	9.13867	10.6784	7.07202
COPS5	7.70865	0.816448	0.61599	0.322814	11.6951	9.75608	13.1528	13.768
COPS6	6.53008	3.97252	6.12754	6.30028	3.64333	2.16868	5.55164	6.59034
COPS7A	2.57963	3.74729	2.95946	4.38869	3.48167	3.26286	5.61739	5.21784
COPS7B	3.08224	0.790474	1.52448	1.40039	1.60049	1.48667	1.78688	2.70207
COPS8	5.84503	6.16923	9.78602	6.23935	5.33557	3.08835	4.86298	3.67174
COPZ1	2.9305	6.73789	2.69589	7.19105	9.90574	6.73502	6.89717	11.4529
COQ10A	0.350009	1.08718	1.02201	0.283587	0.395627	0.503432	0.832571	0.922003
COQ10B	1.90448	1.58002	9.72848	8.72569	3.31559	11.2856	3.02936	5.96327
COQ2	2.76861	2.27504	3.02218	4.05483	7.22591	5.98735	8.26615	4.88268
COQ3	0.837863	0.422102	3.30637	3.45723	1.62053	0.639707	2.1185	1.60303
COQ4	2.83518	5.59972	4.40952	2.62609	3.01579	3.01278	5.40642	3.4606
COQ5	8.53402	10.6497	10.5335	6.09289	3.95601	5.97373	8.43145	8.75421
COQ6	3.51356	3.95422	2.81179	0.729007	2.30909	1.4016	2.84192	2.33676
COQ7	1.30297	1.56753	2.54292	1.79224	1.65875	2.03901	3.36773	2.40223
COQ9	5.9057	6.22994	6.46483	6.7062	5.28249	3.99216	4.08228	7.2599
CORO1A	75.6564	83.074	248.15	80.2133	103.77	61.3144	107.868	171.345
CORO1B	0.001	2.69136	6.64449	0.001	0.302041	1.90264	3.95935	6.44536
CORO1C	0.888217	1.04692	4.11088	7.36548	3.86546	7.26145	6.10421	11.1981
CORO2A	0.209189	0.150415	0.23999	1.25673	0.001	0.020615	1.70577	0.91211
CORO2B	1.53379	0.890521	0.001	0.001	0.001	0.001	0.001	0.001
CORO7	4.51688	5.6066	4.60432	9.27619	4.15252	8.56054	8.07482	8.77248
COTL1	2.27094	3.86218	9.25762	38.9508	28.535	83.4761	48.353	57.4178
COX10	1.61085	0.474627	1.9439	2.78975	1.1185	1.98797	1.1678	2.38242
COX11	3.99151	0.98212	0.780112	5.18659	3.45195	3.48945	5.27386	3.13952
COX14	2.49561	2.75361	0.113402	16.8108	2.71398	2.3494	5.49044	5.75001
COX15	3.50495	3.8032	4.50404	5.15349	3.152	2.8519	4.20012	4.52441
COX16	12.2648	6.08494	27.8484	15.0583	20.227	16.7184	13.2294	22.6119
COX17	4.80826	0.974347	7.10157	5.04223	20.9408	6.52171	19.3854	27.6356
COX18	0.81698	1.09145	1.783	1.06242	1.38609	0.604266	0.965925	1.14074
COX19	1.89264	1.16708	0.696875	1.55264	0.482929	0.86922	0.736411	1.14584
COX20	2.41086	0.679601	2.72262	5.35941	2.30463	2.25289	2.32065	1.54348
COX4I1	49.012	55.852	63.0514	59.458	94.2802	126.024	109.028	191.203
COX5A	13.8195	5.31765	14.3026	7.58771	21.0529	9.06204	23.4173	21.5443
COX5B	9.80145	14.8631	27.5185	8.01506	171.63	134.128	176.688	242.791
COX6A1	97.1426	99.5347	81.2781	103.923	102.287	80.7022	112.189	129.967
COX6B1	103.695	131.709	116.087	95.3678	96.2784	68.4196	92.3742	118.159
COX6C	101.771	79.8247	98.9458	78.8739	133.343	122.837	131.463	56.3769
COX7A2	25.736	30.1061	35.4434	36.4525	100.238	97.0275	121.492	66.4144
COX7A2L	6.44396	8.93631	8.02026	7.39166	13.3302	9.20367	11.3094	20.5394
COX7B	57.4473	69.7934	166.631	141.758	147.58	104.868	150.261	152.241
COX7C	128.005	154.108	174.033	157.255	175.85	142.676	199.008	201.052
COX8A	0.299553	0.773499	177.024	1.21179	0.619387	0.523945	115.972	106.55
CP	0.029185	0.080364	0.001	1.57286	0.480995	0.001	0.217703	0.812096
CPA3	0.408249	0.710505	2.43839	19.6362	6.26484	1.43917	5.27821	5.75579
CPD	2.21939	1.88875	2.75916	4.48268	5.02941	4.85037	7.78846	5.99778
CPEB4	2.19137	0.287593	1.36949	9.75387	0.936866	0.281065	0.953698	0.608667
CPED1	0.001	0.006846	0.001	0.001	0.000242	1.48072	0.153905	0.00036
CPNE1	8.43303	13.5359	13.3999	8.58407	3.62033	5.90141	9.41178	11.0441
CPNE2	10.4933	11.9347	5.48715	4.51984	7.67362	2.54063	5.64868	11.8241
CPNE3	3.78272	3.90071	4.12047	7.43684	9.61753	7.1203	9.28629	13.1314
CPNE7	1.72271	1.13561	1.45214	0.039164	0.001	0.001	0.088333	0.122158
CPNE8	2.30267	1.32195	0.991125	0.812185	1.83797	4.37502	2.04515	0.23089
CPOX	8.62967	2.73372	12.7723	41.8735	16.1972	4.7835	11.2339	15.0438
CPPED1	0.602809	0.509924	0.714401	2.705	2.00726	2.2217	4.32733	4.34534
CPQ	4.09399	6.09031	2.95949	3.99051	4.02457	4.83812	7.85816	9.3583
CPSF1	5.24608	5.90284	8.75884	6.3678	2.99892	1.96005	2.14172	3.58007
CPSF2	3.10862	1.59515	3.49135	3.99781	3.42594	6.75564	3.48048	2.14813
CPSF3	8.79277	9.18945	13.7006	17.3953	15.2986	9.38364	15.1471	10.927
CPSF3L	5.18435	7.53397	9.75613	5.46215	4.75778	3.79235	6.11786	6.98987
CPSF4	4.48245	2.82534	2.71734	2.45118	1.54977	1.6032	1.7501	2.79786
CPSF6	4.91803	3.97935	6.40528	4.79829	5.88057	2.54744	4.84785	4.68351
CPSF7	2.15565	2.69344	1.7715	1.98452	1.12877	3.30311	2.35105	3.07877
CPT1A	10.6893	20.9696	9.22055	13.0688	8.50876	8.55481	8.64089	8.50014
CPT2	1.18561	2.36991	2.28505	1.83018	2.41522	1.50563	3.43971	3.83063
CPTP	0.198771	0.615323	1.44992	0.29571	0.870892	0.175703	0.267529	0.348244
CPVL	2.13529	1.12589	5.04039	20.4648	28.979	61.4175	54.5749	47.5627
CPXM1	5.90942	7.13058	2.01666	0.449461	1.96324	0.001	1.30541	1.47968
CR1	0.284732	0.660605	0.792442	2.91444	1.20307	1.83467	5.72026	2.39904
CR1L	2.42809	0.834662	2.10783	9.50872	1.53275	0.001	2.42445	2.57809
CRACR2A	1.5104	1.07746	1.27054	0.390462	0.154346	0.438067	0.975104	0.406173
CRADD	2.6534	2.31279	2.15291	2.9653	1.34569	1.47811	2.19881	2.03062
CRAMP1L	1.95915	1.95235	0.274826	0.841154	0.036544	0.100985	1.43998	0.021756
CRAT	2.12699	2.70155	2.09806	2.49615	0.573225	1.64138	1.82287	1.49538
CRBN	8.57002	6.79124	14.8073	11.158	7.16307	7.46596	11.394	7.35559
CRCP	4.69367	1.62884	0.525906	4.91622	1.31886	3.8541	3.00903	3.38687
CREB1	2.98384	1.43747	2.37568	3.98326	3.14848	2.68099	4.38051	3.51272
CREB3	8.16042	7.56661	2.60945	4.78795	3.93349	3.40918	5.46493	5.30487
CREB3L2	0.334259	0.550058	1.25789	0.638344	0.84853	0.147227	0.950121	0.001
CREB3L4	1.84087	5.66226	1.88583	0.988525	1.33634	0.553546	1.39451	0.940902
CREB5	0.097215	0.085552	0.05065	0.33684	0.001	1.46141	0.991294	0.537145
CREBBP	1.31707	0.536177	1.36777	2.29988	0.295159	0.631522	1.6933	2.16134
[truncated: 8,266 more rows]

## Sheet: miRNA expression matrix
Note: The four B-ALL patients, A, B, C, and D, were classified to be R and NR, depending on their response to the CAR-T therapy. D0 and D14 indicate 1 day before and 14 days after injection of CAR-T cells, respectively. CD19-CAR-T cells were infused with 1/3 dose at day 1 (D1) and 2/3 dose at day 2 (D2). B-ALL, B-cell acute lymphoblastic leukemia; CAR-T, chimeric antigen receptor T-cell; NR, non-…
miRNA gene	NR-B-D0	NR-B-D14	R-A-D0	R-A-D14	R-D-D0	R-D-D14	R-C-D0	R-C-D14
hsa-miR-424-5p	2.71	3.85	1.12	41.35	129.27	11.73	0	94.67
hsa-miR-125b-5p	2056.18	1786.37	64.54	897.21	111.65	48.58	21.51	184.99
hsa-miR-548d-5p	0.81	14	24.85	22.8	17.13	13.41	23.51	18.97
hsa-miR-5095	0	0	18.14	0.84	0	0.87	14.57	0
hsa-miR-576-3p	21.14	32.46	31.74	36.44	89.07	86.63	52.73	61.55
hsa-miR-181c-3p	1.1	3.36	6.21	8.5	43.42	4.55	7.94	36.05
hsa-miR-939-5p	2.95	1.56	13.32	7.66	8.23	7.92	21.97	3.38
hsa-miR-34c-5p	0	0	2.02	6.1	20.72	6.61	3.24	20.11
hsa-miR-556-5p	0	0	1.57	2.51	6.99	10.73	0	2.41
hsa-miR-30c-1-3p	24.37	55.31	24.63	54.28	41.94	28.63	15.88	42.12
hsa-miR-548j-3p	0.81	1.06	1.01	0	6.93	25.95	0	1.55
hsa-miR-1306-3p	9.47	4.67	77.92	19.09	15.03	31.37	161.41	7.51
hsa-miR-3909	1.1	7.78	8.96	44.34	17.13	21.45	10.33	40.29
hsa-miR-4649-5p	6.64	14.45	11.75	0	0	0	2.39	0
hsa-miR-495-3p	0	0	7.11	0	0.93	11.6	4.24	0
hsa-miR-342-3p	340.05	305.6	318.66	776.81	239.93	183.3	130.58	289.23
hsa-miR-486-5p	4470.77	2217.16	27788	44154.4	14084.6	13979.7	10736.7	8990.24
hsa-miR-331-3p	18.37	34.92	19.48	33.69	34.89	12.29	2.93	20.69
hsa-miR-450a-5p	14.26	20.22	20.88	253.97	221.37	117.38	31.22	344.47
hsa-miR-145-3p	18.65	18.87	52.84	220.82	132.92	51.45	48.79	308.89
hsa-miR-618	3.23	12.12	0.84	69.06	53.13	24.01	0	86.25
hsa-miR-128-2-5p	215.59	221.76	2.63	0	2.6	0	3.85	0
hsa-miR-4446-3p	17.56	9.5	194.85	21.9	12	57.32	59.89	1.66
hsa-miR-4745-5p	0	0	14.95	5.51	0	0	0	0
hsa-miR-509-3p	0	0	39.29	33.15	0	0	0	0
hsa-miR-1296-5p	1.73	5.24	17.13	56.37	11.26	7.17	0	31.69
hsa-miR-3130-3p	4.39	4.05	16.46	7.3	6.31	7.86	7.17	8.6
hsa-let-7i-5p	67053.7	64110.4	73931.7	65543.2	103381	94300.8	62431	91581.1
hsa-miR-335-3p	14.32	11.46	102.55	196.58	119.62	89.06	144.53	215.07
hsa-miR-1277-5p	12.99	2.5	0.67	0.9	10.76	14.91	0	12.95
hsa-miR-32-5p	385.96	200.27	25.52	49.49	562.31	453.6	32.38	414.68
hsa-miR-23b-5p	3.93	4.26	27.54	5.63	3.96	5.74	29.83	2.12
hsa-miR-106b-5p	413.11	328.04	47.91	155.71	260.16	133.03	37.31	197.08
hsa-miR-1273e	0	0	4.48	0	0	0	10.33	0
hsa-miR-3913-5p	31.76	21.49	18.64	4.67	12.25	8.11	15.88	1.26
hsa-miR-101-3p	5146.82	3364.54	1718.59	3248.35	4918.52	2651.26	1621.07	6492.51
hsa-miR-3653-5p	28.07	52.28	5.43	16.4	4.02	0.69	1.77	8.94
hsa-miR-125a-3p	0.92	1.88	26.64	10.35	3.96	0.87	7.79	3.95
hsa-miR-3613-5p	99.45	84.21	39.46	246.55	291.89	176.13	20.12	447.63
hsa-miR-3691-5p	2.14	1.11	10.97	0.72	0	0	5.78	0
hsa-miR-450b-5p	6.01	6.92	6.94	123.45	157.11	65.61	69.53	311.29
hsa-miR-382-5p	0	0	89.62	4.85	7.67	37.17	16.19	1.55
hsa-miR-1254	10.97	11.91	16.51	18.31	5.88	2	3.85	7.34
hsa-miR-942-5p	98.93	140.34	151.02	175.52	119.87	121.49	70.61	97.88
hsa-miR-4326	60.53	91.87	269.91	181.32	163.29	260.26	256.92	57.25
hsa-miR-3202	12.19	8.56	9.29	0	0	0	0	0
hsa-miR-143-5p	1.5	3.52	0.9	23.28	24.43	1.06	1.85	21.2
hsa-miR-1268a	18.37	6.75	1.74	0	0	30.06	0	0
hsa-miR-1268b	0	0	52.06	88.81	89.87	0	106.3	50.6
hsa-miR-671-3p	83.91	68.12	385.22	275.03	107.25	370.65	333.54	216.62
hsa-miR-652-3p	127.86	114.18	72.77	218.54	151.36	89.81	20.89	119.66
hsa-miR-766-5p	54.06	52.28	120.91	78.69	22.7	33.12	35.69	28.14
hsa-miR-206	0	0	10.47	0	0.87	1.5	49.87	0
hsa-miR-3678-5p	0	0	2.69	0	0	2.18	19.43	0
hsa-miR-221-3p	3463.9	2893.83	1758.33	1880.12	2309.61	862.17	397.37	2452.23
hsa-miR-24-1-5p	17.67	9.21	3.13	2.09	4.21	9.98	0	2.01
hsa-miR-181b-2-3p	8.89	12.73	2.46	0	1.05	1.12	0	0.74
hsa-miR-548f-3p	3.81	1.11	2.91	4.97	34.95	18.34	3.39	24.7
hsa-let-7b-3p	13.75	12.61	14.11	48.23	18.18	7.23	3.31	24.01
hsa-miR-7849-3p	0	0	2.13	0	0	3.68	21.66	0
hsa-miR-1299	38.87	26.86	19.42	1.5	4.64	2.25	19.19	4.99
hsa-miR-320d	16.86	6.92	9.68	12.27	3.53	1.62	0	6.93
hsa-miR-320c	127.06	66.73	56.42	75.58	27.52	15.53	17.34	40.97
hsa-miR-320b	351.02	197.28	86.48	143.44	88.26	40.79	46.02	89.51
hsa-miR-320a	8549.22	8022.71	6801.31	5907.74	3781.29	2291.83	2425.05	4735.58
hsa-miR-370-3p	1.04	1.6	279.93	16.76	50.97	262.38	54.5	10.03
hsa-miR-27b-3p	1346.68	1573.5	957.56	1156.27	1688.66	884.5	327.99	1411.53
hsa-let-7g-5p	34955.4	30955	35044.3	35898.3	40077.6	13218.6	17432.9	42721.2
hsa-miR-3173-5p	7.22	11.46	16.51	6.76	1.11	2.49	0	5.67
hsa-miR-196b-5p	12.36	9.95	16.46	88.75	152.9	59.37	31.53	135.25
hsa-miR-139-3p	1.33	1.6	228.88	150.08	44.6	244.48	174.29	14.21
hsa-miR-25-3p	11003.6	11896.4	14592.5	13908.2	9830.74	8043.21	9779.06	11175.1
hsa-miR-31-5p	0.64	0	8.9	26.15	0.8	0	5.24	10.95
hsa-miR-1343-3p	1.62	3.32	9.07	9.46	3.9	7.73	1.7	11.46
hsa-miR-590-3p	22.99	10.23	0	6.7	12.56	6.49	3.85	24.01
hsa-miR-664b-5p	3.06	2.46	20.26	2.15	1.18	1.87	13.34	2.58
hsa-miR-433-3p	0	0	38.23	1.56	1.11	9.04	0	0
hsa-miR-455-5p	0.87	1.11	20.77	15.44	7.42	2.25	6.78	3.44
hsa-miR-6741-5p	0.81	0	10.47	3.95	1.98	4.8	31.3	0.74
hsa-miR-589-5p	45.39	47.37	169.83	160.68	153.15	133.03	75.31	82.81
hsa-miR-3960	0	0	12.65	7.54	0	0	4.93	0
hsa-miR-493-3p	0	0.61	83.35	1.02	17.57	101.78	23.97	2.52
hsa-miR-148a-5p	3.52	11.18	45.17	109.69	114.31	42.91	24.67	131.92
hsa-miR-6805-5p	1.1	0.7	12.82	0.84	0.68	2.81	0	1.43
hsa-miR-501-3p	77.97	65.83	146.65	292.15	162.67	95.24	67.06	161.89
hsa-miR-30a-5p	73.52	87.4	124.66	394	1268.18	97.04	72	279.26
hsa-miR-330-5p	85.76	80.48	100.87	103.41	70.7	122.12	47.56	52.78
hsa-miR-3149	0	0	2.29	0	0	0.94	17.34	0
hsa-miR-29b-3p	330	121.3	39.24	122.74	114.99	43.22	25.67	154.44
hsa-miR-7706	46.2	54.12	218.41	45.72	18.87	56.07	537.97	29.97
hsa-miR-369-5p	0	0	5.09	0	1.36	9.17	10.64	0
hsa-miR-22-3p	529.77	327.59	542.17	2192.74	845.23	943.81	195.95	699.03
hsa-miR-6503-5p	1.62	0.9	29.61	75.34	181.17	377.39	90.34	90.55
hsa-miR-4683	12.19	3.89	1.29	4.85	0	0	0	1.15
hsa-miR-432-5p	0	0	148.89	3.59	5.69	36.11	24.51	1.72
hsa-miR-411-5p	0	0	26.81	2.21	11.44	27.63	1.46	0
hsa-miR-423-3p	8635.09	12627.8	18869	23796.5	10928.6	8774.66	3478.94	14109.8
hsa-miR-339-5p	139.24	227.82	132.04	209.03	90.37	78.33	5.7	123.96
hsa-miR-485-5p	0	0	53.57	0	3.09	26.44	36.46	0.8
hsa-miR-3151-5p	0	0	34.87	0	0	0	4.32	0
hsa-miR-1298-5p	0	0	0	0	1.79	10.66	0	0
hsa-miR-27a-3p	5953.28	8372.04	3813.55	9567.75	4549.32	7730	2040.71	6037.43
hsa-miR-4746-5p	9.82	11.26	44.84	21.12	29.19	24.82	21.89	14.04
hsa-miR-3922-3p	2.89	3.77	14.44	8.14	5.57	1.37	11.64	5.33
hsa-miR-151a-3p	3558.15	3575.94	48137.7	4274.83	7398.6	25597.5	64267.4	2155.38
hsa-miR-365a-5p	0	0	9.18	3.71	0.99	1.81	225.16	1.89
hsa-miR-4433b-5p	0	0.57	15.28	1.44	2.16	3.74	0	0
hsa-miR-708-5p	559.11	630.98	9.8	37.4	22.64	0	0	8.65
hsa-miR-3653-3p	6.99	11.22	1.74	0	0.74	0	2.85	0.63
hsa-miR-409-3p	0.64	1.23	586.45	20.35	46.2	258.95	120.56	10.54
hsa-miR-214-5p	0	0	3.75	20.23	4.58	0.87	3.62	1.83
hsa-miR-6842-5p	10.45	10.89	20.88	13.28	8.29	11.04	7.48	9.17
hsa-miR-150-3p	213.69	159.86	2632.94	1202.95	303.39	626.11	2393.45	389.17
hsa-miR-6785-5p	0	0	2.13	0	0	1.25	10.18	0
hsa-miR-4661-5p	1.91	2.5	29.11	5.63	2.04	7.11	38.31	2.75
hsa-miR-873-5p	0	0	2.41	16.22	2.04	8.67	6.55	14.56
hsa-miR-1304-3p	5.37	12.65	113.52	79.05	29.57	23.95	57.35	52.38
hsa-let-7e-5p	159.86	275.1	1174.91	920.79	251.37	233.38	584.14	489.35
hsa-miR-26b-3p	8.55	20.06	13.55	26.69	9.65	7.86	5.86	18.74
hsa-miR-223-3p	137.22	346.66	280.21	3022.33	2827.75	491.65	360.75	3555
hsa-miR-29c-3p	85.24	34.39	3.08	13.82	15.46	4.49	0	29.97
hsa-miR-532-3p	0.69	1.68	8.73	12.87	6.68	5.18	3.55	6.59
hsa-let-7f-1-3p	11.32	11.5	15.45	19.57	38.29	30.06	24.13	17.42
hsa-miR-3920	0	0	0.84	0	0	1.62	12.33	0
hsa-miR-4732-5p	0.98	0	7.05	16.4	12.37	8.98	10.25	1.89
hsa-let-7d-5p	7611.19	7745.11	3997.71	8039.68	4884.38	2624.13	1055.12	6052.68
hsa-miR-181a-5p	123587	105873	15048.6	5874.59	4748.8	2501.33	503.66	4917.53
hsa-miR-30d-3p	82.07	74.34	6.44	8.62	28.82	21.52	0	23.09
hsa-miR-542-3p	1.04	3.11	3.41	41.17	82.39	22.89	3.93	182.64
hsa-miR-17-3p	46.14	37.79	3.36	6.1	18.68	7.48	0	16.39
hsa-miR-16-1-3p	11.26	9.46	1.9	1.91	24.56	6.17	0	19.71
hsa-miR-4466	3.29	0	20.32	3.53	0	4.49	14.65	0
hsa-miR-4467	0.64	0	10.47	7.3	3.09	1.06	6.78	4.18
hsa-miR-183-5p	127.58	74.88	805.81	1244.84	3302.91	1589.57	1781.94	948.26
hsa-let-7c-5p	1704.81	1898.38	405.87	1811.78	639.69	181.37	800.51	610.21
hsa-miR-548e-3p	42.74	38.65	26.42	29.68	58.27	24.32	8.02	65.44
hsa-miR-126-3p	12967.8	10474.6	8257.66	15415	14893.4	21345.7	3520.87	7294.24
hsa-miR-132-3p	19.58	18.71	34.31	28.01	9.53	18.71	0	9.57
hsa-miR-1285-5p	0	0	14.05	1.8	0.8	0	7.94	0
hsa-miR-3934-5p	3.41	2.21	29.95	15.32	2.66	2.31	0	2.92
hsa-miR-582-3p	26.62	83.92	75.57	226.68	933.06	396.47	433.98	1853.14
hsa-miR-374b-3p	6.87	6.47	0	5.15	20.66	4.18	0	17.36
hsa-miR-671-5p	13.92	10.32	3.86	20.11	12.93	4.74	7.09	14.1
hsa-miR-484	419.52	343.27	99.69	390.95	139.97	142.07	28.37	273.18
hsa-miR-196a-5p	0	1.02	24.18	80.85	23.94	36.8	15.26	24.7
hsa-miR-92a-3p	21107.8	29949.5	43683	38092.5	26875.2	18156.3	22002	30879.3
hsa-miR-182-5p	161.13	94.12	704.72	1292.65	4894.34	1348.02	1628.39	1273.37
hsa-miR-324-5p	22.35	14.49	4.25	4.43	4.14	3.87	3.7	3.72
hsa-miR-1224-5p	38.52	16.42	9.85	11.37	4.45	1.06	13.49	0
hsa-miR-664a-5p	48.69	40.82	74.39	39.38	34.08	25.95	88.65	36.28
hsa-miR-874-3p	23.51	29.07	35.43	79.95	17.5	6.42	0	19.14
hsa-miR-148b-5p	108.86	81.14	29.16	62.18	59.63	43.03	10.95	71.69
hsa-miR-628-5p	14.21	11.46	4.53	24.42	21.28	8.86	0	25.73
hsa-miR-629-5p	68.26	61.65	766.69	1231.01	555.63	375.02	161.57	387.11
hsa-miR-4433a-3p	0	0	10.02	0	0	0.75	1.16	0
hsa-miR-500a-3p	31.71	35.53	59	159.42	110.04	32.99	14.65	139.2
hsa-miR-4677-3p	4.68	6.84	5.49	4.61	11.69	5.99	19.96	10.54
hsa-miR-548ar-3p	6.12	6.84	1.12	0	41.57	57.5	32.38	16.16
hsa-miR-7-1-3p	5.49	6.18	5.04	12.51	16.14	6.36	3.24	6.82
hsa-miR-4772-3p	4.97	4.83	3.02	15.68	12.49	4.24	0	7.51
hsa-miR-199b-5p	264.62	429.69	186.73	1066.57	2063.25	434.7	188.16	3054.65
hsa-miR-744-5p	312.56	477.79	2853.31	2429.41	1496.54	2649.32	741.62	1199.15
hsa-miR-365b-5p	41.35	45.03	26.98	9.75	21.28	32.93	185.39	12.78
hsa-miR-374a-5p	779.72	407.09	79.54	296.58	390.85	277.72	58.28	578.29
hsa-miR-503-5p	8.49	6.67	132.21	170.25	129.77	229.08	263.24	187.68
hsa-miR-362-5p	5.66	8.06	5.04	54.58	27.96	20.96	3.08	28.77
hsa-miR-642a-3p	0	0	56.25	43.21	7.48	21.95	58.43	24.18
hsa-miR-502-3p	9.59	14.37	6.77	60.68	41.75	16.22	6.4	34.27
hsa-miR-181a-3p	2908.2	3481.99	1018.29	339.48	297.89	113.63	77.16	231.23
hsa-miR-130b-5p	60.93	93.46	104.73	91.02	30.49	114.57	28.68	83.73
hsa-miR-146b-3p	162.11	172.19	163.61	159.96	55.11	41.79	154.63	107.74
hsa-miR-151a-5p	19.12	19.98	8.68	9.63	5.13	13.16	2.93	4.47
hsa-miR-654-5p	0	0	67.56	0.72	4.39	37.61	23.9	0.8
hsa-miR-379-5p	0.69	1.27	124.15	5.39	47.69	112.32	42.32	6.99
hsa-miR-129-5p	104.47	206.49	179.01	9.99	2.54	1	0	0.97
hsa-miR-24-3p	2228.39	2246.8	2724.9	5807.56	4430.62	6167.62	1405.77	5476.74
hsa-miR-576-5p	21.14	27.88	6.55	20.17	6.62	8.05	0	14.67
hsa-miR-340-3p	113.66	126.95	243.43	173.18	163.48	726.21	218.61	226.76
hsa-miR-15a-5p	83.86	49.13	7.44	40.57	39.96	21.83	3.01	50.95
hsa-miR-1468-5p	18.08	20.71	29.39	4.91	0	4.3	17.27	3.32
hsa-miR-1307-3p	1322.77	1471.68	4672.82	4140.66	3349.92	4518.74	5483.34	2553.78
hsa-miR-483-5p	0	0	0.67	24.54	5.75	2.49	8.48	1.72
hsa-miR-1246	3.23	1.92	267.67	35.19	46.95	6.05	52.65	26.07
hsa-miR-140-5p	643.02	603.18	95.55	408.18	490.81	384.25	46.1	593.42
hsa-miR-6852-5p	0	0	63.08	1.8	7.24	20.77	40.08	3.32
hsa-miR-18a-3p	27.2	29.68	17.3	65.23	18.68	19.83	3.85	21.6
hsa-miR-532-5p	429.8	555.69	1468.61	2830.89	2629.39	2080.72	1240.81	2441
hsa-miR-5100	1.39	10.73	1.74	0.72	4.08	0	0	0
hsa-miR-335-5p	1.16	1.19	2.35	8.8	17.81	6.17	2.08	20.06
hsa-let-7i-3p	33.27	41.39	1.01	3.23	10.27	3.68	0	5.56
hsa-miR-18a-5p	22.52	9.78	2.97	32.85	33.28	22.83	10.41	27.74
hsa-miR-598-3p	0.64	0	7.28	15.86	13.73	11.04	6.71	19.83
hsa-miR-1180-3p	16.63	6.55	74.56	195.56	110.41	132.34	165.34	63.44
hsa-miR-152-3p	18.37	26.16	330.98	468.86	234.24	202.2	139.29	219.72
hsa-miR-6515-5p	0	0.94	11.92	4.01	18.25	14.22	21.12	4.76
hsa-miR-328-3p	189.66	257.13	452.16	402.68	174.55	772.43	339.09	314.04
hsa-miR-30c-5p	3333.09	5969.01	2690.98	7159.22	3452.85	2726.85	627.46	6406.43
hsa-miR-15b-3p	45.97	31.48	24.29	185.63	105.58	27.57	15.26	46.13
hsa-miR-16-5p	2241.33	1739.01	379.45	1625.25	1871.69	852.07	256.61	1354.46
hsa-miR-191-3p	48.92	64.68	45.96	40.33	26.6	52.83	34.15	50.14
hsa-miR-374b-5p	325.38	220.04	173.07	301.13	271.1	99.48	69.22	337.31
hsa-let-7f-2-3p	20.04	19.2	20.6	34.11	36.31	11.29	4.09	44.81
hsa-miR-4435	0	0	17.07	2.27	0.99	4.93	2.39	0
hsa-miR-93-3p	1.21	6.39	6.33	16.64	3.65	0	0	7.62
hsa-miR-505-3p	24.83	66.57	55.19	165.58	38.04	51.02	10.79	107.39
hsa-miR-494-3p	0	0.45	10.92	0.96	7.79	13.66	0	1.83
hsa-miR-127-3p	3.41	3.36	551.29	41.77	92.29	316.39	141.91	18.11
hsa-miR-142-3p	7598.78	3660.93	325.1	954.3	4058.45	2760.03	142.91	6496.69
hsa-miR-146a-3p	28.88	22.84	8.84	9.1	3.9	9.23	0	1.03
hsa-miR-181b-3p	41.93	29.64	0.62	0	1.98	0.69	0	1.83
hsa-miR-363-3p	13620.2	14600.9	1085.85	3062.6	4719.98	5139.42	707.47	3362.67
hsa-miR-96-3p	0	0	4.42	0.96	2.72	0	11.1	0
hsa-miR-3154	7.22	7.45	13.43	4.49	4.95	2.81	21.74	9.97
hsa-miR-3940-5p	2.66	1.31	24.4	6.4	0.8	0	7.48	0
hsa-let-7d-3p	876.34	887.74	1062.06	1210.49	229.97	752.03	209.74	613.24
hsa-miR-1-3p	0	0	47.75	2.69	15.15	32.93	64.83	24.99
hsa-miR-381-3p	1.21	2.62	42.88	4.37	98.1	407.14	7.79	12.61
hsa-miR-100-5p	96.85	122.16	205.59	1655.65	878.38	260.64	253.68	419.37
hsa-let-7a-3p	112.1	118.35	69.07	253.61	127.67	103.78	34.76	230.6
hsa-miR-22-5p	22.64	12.81	30.45	76.72	39.22	72.72	14.65	28.02
hsa-miR-5189-3p	0	0	0	0	0	4.24	13.1	0
hsa-miR-185-5p	901.64	645.84	716.81	3300.48	1512.87	832.11	269.64	1249.3
hsa-miR-195-5p	4.91	3.68	6.05	26.63	8.41	2.81	0	6.99
hsa-miR-219a-1-3p	1.85	2.05	19.31	4.07	2.91	1.56	14.95	3.84
hsa-miR-25-5p	274.5	201.25	738.14	499.8	208.63	87.25	140.52	227.45
hsa-miR-142-5p	33826.9	27091.8	3664.55	11130.2	5522.15	4200.97	1080.71	12080.6
hsa-miR-30b-5p	645.68	701.92	152.59	343.19	747.25	83.76	30.6	310.32
hsa-miR-23a-3p	197.17	308.22	331.43	1111.45	596.08	204.57	122.1	821.21
hsa-miR-548j-5p	14.61	17.03	21.72	20.23	17.01	44.9	9.25	16.16
hsa-miR-342-5p	2000.96	1469.8	8504.96	3647.08	1796.84	4640.54	34979.7	2032.4
hsa-miR-21-5p	16003.8	18099.5	73350.9	98446.8	85870.5	133201	25556.8	121094
hsa-miR-199a-5p	31.82	115.36	1841.73	1288.7	462.66	1393.42	67.6	666.77
hsa-miR-99a-5p	8194.67	9827.96	761.87	4502.65	2664.77	1039.24	1376.4	1283.74
hsa-miR-486-3p	251.8	106.73	1451.76	1765.52	937.14	615.01	1308.8	860.75
hsa-miR-144-5p	300.6	67.14	129.25	1108.76	924.96	407.89	41.09	525.45
hsa-miR-361-5p	189.72	152.7	48.75	140.27	67.42	30	3.55	145.5
hsa-miR-34a-5p	47.18	13.92	2.97	8.32	8.6	0	0	0
hsa-miR-145-5p	0	1.39	2.41	50.39	33.96	0	6.01	22.98
hsa-miR-186-5p	5987.36	4691.79	1277.96	3179.95	2184.54	1653.12	358.75	2357.22
hsa-miR-6503-3p	0	0	12.65	12.45	108	113.57	60.36	51
hsa-miR-378a-5p	719.49	789.04	338.53	716.31	562.37	385.81	103.29	484.93
hsa-miR-106a-5p	146.11	311.78	17.63	86.41	54.99	19.21	7.63	53.98
hsa-miR-190b	1.16	1.76	1.51	2.93	26.04	10.91	0	16.39
hsa-miR-106b-3p	860.23	1271.25	1841.34	2386.51	2298.78	777.6	901.88	1384.89
hsa-miR-425-5p	1131.84	1273.09	383.99	541.75	727.46	720.22	420.57	426.48
hsa-miR-378c	80.16	83.31	12.93	57.39	50.66	28.56	6.01	39.31
hsa-miR-378f	4.04	5.49	17.8	11.67	10.82	13.41	6.86	9.46
hsa-miR-378d	13.34	8.19	1.12	1.56	3.34	2.62	0	2.64
hsa-miR-210-3p	46.49	38.32	6.27	18.37	12.62	6.36	3.55	6.93
hsa-miR-24-2-5p	116.43	97.31	61.74	190.72	226.2	278.47	84.87	240.4
hsa-miR-193a-5p	1400.97	807.18	348.27	286.11	120.99	117.5	77.55	127.8
hsa-miR-1278	5.66	7.94	10.97	13.88	22.7	17.53	7.63	25.22
hsa-let-7a-5p	48629.9	42523.7	66173.2	68638.4	48468.6	38936.5	58483	72252.7
hsa-miR-96-5p	5.43	3.28	7.61	35.31	357.45	119.75	27.6	43.73
hsa-miR-214-3p	0	0	1.51	17.17	0	0	3.85	0
hsa-miR-6842-3p	37.6	69.64	159.98	51.34	73.48	124.86	169.89	42.52
hsa-miR-641	1.91	5.04	12.54	5.45	12.06	23.14	7.17	4.3
hsa-miR-296-3p	1.85	2.25	54.13	64.99	22.14	5.43	24.67	23.32
hsa-miR-331-5p	35.17	36.07	17.18	17.95	29.19	27.13	22.74	14.9
hsa-miR-4473	0	0	7.5	6.28	6.43	14.28	28.06	2.64
hsa-miR-5001-3p	16.52	24.28	2.29	8.74	2.78	1.62	4.01	5.67
hsa-miR-150-5p	1204.78	1221.26	9401.79	8495.85	1405.68	969.63	4234.51	4770.43
hsa-miR-543	0	0	50.43	3.17	2.04	64.99	27.13	1.2
hsa-miR-33a-3p	4.5	1.97	3.25	8.38	12.12	6.11	0	3.55
hsa-miR-1273h-3p	64.97	65.66	388.07	137.58	64.64	152.86	75.23	70.66
hsa-miR-125a-5p	260.81	328.86	2224.88	2431.93	233.81	405.45	513.38	743.5
hsa-miR-766-3p	1.96	5.77	7.89	14	2.66	1.5	0	5.1
hsa-miR-423-5p	16388	16657.5	46138.9	29588.1	10320.9	27385.4	35243.8	17488.1
hsa-miR-181d-5p	52.9	40.94	35.32	35.31	158.59	20.71	19.81	119.08
hsa-miR-29c-5p	23.33	21.25	8.28	14	23.63	15.47	2.39	12.44
hsa-miR-221-5p	710.48	460.68	145.42	152.3	199.54	87.38	79.78	204.07
hsa-miR-20b-3p	34.13	32.22	20.88	21.42	6.37	4.99	10.02	6.02
hsa-miR-98-5p	810.45	868.46	721.12	1729.26	2119.04	2215.18	696.76	2123.92
hsa-miR-5701	0	0	10.47	1.68	0	0	0	0
hsa-miR-134-5p	0	0.45	92.58	3.41	14.97	44.97	7.17	2.18
hsa-miR-200c-3p	105.28	104.92	163.11	297.54	145.85	129.29	54.34	242.47
hsa-miR-5571-3p	0	0	0	0.66	14.91	0	0	0
hsa-miR-132-5p	41.18	25.46	29.89	21.3	13.79	45.97	73.77	9.86
hsa-miR-548ad-5p	15.65	4.79	1.34	0.72	0	0	0	0.97
hsa-miR-218-5p	1.67	3.28	689.5	56.01	37.85	14.78	13.18	6.88
hsa-miR-509-3-5p	0	0	46.12	27.05	2.66	4.37	21.35	0.74
hsa-miR-625-5p	130.81	268.59	90.85	112.38	27.46	29.38	16.88	31.52
hsa-miR-1285-3p	27.84	17.64	31.63	42.67	26.91	26.51	8.33	21.49
hsa-miR-4433b-3p	0.75	1.06	549.73	8.92	61.54	544.47	1248.75	21.66
hsa-miR-30e-3p	1997.67	2617.5	2238.82	2690.09	3438.56	2187.62	1749.1	4194.09
hsa-miR-659-5p	6.3	7	12.03	5.27	8.91	14.91	12.95	5.85
hsa-miR-3605-3p	6.81	9.17	33.03	11.19	3.09	36.67	51.26	6.99
hsa-miR-7-5p	1679.68	833.79	4536.08	6267.63	5715.2	4586.28	2496.51	4578.85
hsa-miR-155-5p	3975.82	4630.18	8186.91	5282.75	3620.59	2348.9	2127.51	2948.4
hsa-miR-3656	0	0	76.69	37.64	1.11	17.09	45.79	5.44
hsa-miR-16-2-3p	2104.63	1375.89	1168.08	2533.84	1569.41	1789.9	1323.06	1155.72
hsa-miR-148b-3p	1208.65	1335.24	1324.92	1399.05	2352.72	1467.83	1281.28	2164.21
hsa-miR-4437	2.71	1.56	13.21	0	0	0	0	0
hsa-miR-421	68.96	47.82	36.61	83.78	101.07	62.18	12.8	97.59
hsa-miR-194-5p	96.74	79.62	72.32	202.92	127.42	129.23	39.62	122.81
hsa-miR-664a-3p	6.24	13.39	10.19	13.76	19.42	1.56	4.39	22.46
hsa-miR-7974	0.98	0	16.34	31.66	5.2	0	4.39	3.84
hsa-miR-584-5p	27.89	11.22	716.14	251.1	383.49	441.56	378.02	166.19
hsa-miR-338-5p	8.32	18.87	26.76	177.91	71.07	55.88	20.2	133.24
hsa-miR-941	564.82	592.99	2401.48	3110.24	1472.55	1579.15	3361.15	2525.76
hsa-miR-769-5p	174.07	206.04	245.06	223.39	149.5	66.92	81.09	203.27
hsa-miR-23b-3p	18.37	31.85	58.55	85.75	59.13	54.14	16.5	64.64
hsa-miR-424-3p	20.21	26.04	89.78	500.76	480.11	394.66	230.71	431.12
hsa-miR-1228-5p	0	0	11.59	7.36	2.16	13.78	14.95	1.6
hsa-miR-425-3p	473.75	671.43	52.5	163.73	171.71	61.12	21.97	191.69
hsa-miR-650	0	0	2.24	0	0	0	11.49	0
hsa-miR-2277-5p	2.48	5.08	11.25	11.85	5.63	2.37	0	4.3
hsa-miR-708-3p	302.68	272.03	49.93	18.67	131.19	4.8	13.49	8.71
hsa-miR-1908-5p	52.79	32.75	84.58	72.41	11.01	67.79	15.57	23.27
hsa-miR-330-3p	88.25	124.98	197.09	240.63	182.72	208.43	140.29	184.59
hsa-miR-10b-5p	25.47	53.71	155.55	3595.86	1056.15	144.51	367.92	633.24
hsa-miR-4664-3p	0	0	3.97	0	2.85	6.74	47.18	1.38
hsa-miR-7976	3.41	8.39	8.23	21.12	10.02	11.48	2.85	8.48
hsa-miR-146b-5p	28748.3	29248.1	40781.7	32999.6	18970.2	17023.4	50408.3	28863.1
hsa-miR-122-5p	7.33	4.3	2519.42	16.82	19.11	166.58	705.7	0
hsa-miR-654-3p	0	1.31	57.04	4.73	9.53	48.09	8.09	1.83
hsa-miR-193b-5p	0	0	35.21	8.86	2.1	0.94	55.96	1.38
hsa-miR-3158-3p	15.25	21.7	149.84	42.07	96.18	185.23	811.92	19.83
hsa-miR-10a-5p	314.35	180.62	1293.69	2853.87	1460.05	570.23	1227.79	1174.8
hsa-let-7b-5p	18470.5	11403.8	41486.5	32760.2	23827.3	34729.5	123388	23508.9
hsa-miR-3614-5p	11.44	2.13	34.42	40.33	12.06	42.6	17.19	15.53
hsa-miR-514a-3p	0.64	0.66	82.9	71.99	20.23	20.08	28.6	11.52
hsa-miR-339-3p	212.93	314.98	146.6	190.84	182.65	124.49	19.19	133.35
hsa-miR-192-5p	607.16	532.65	950	1379.12	1610.05	1190.79	865.8	1792.05
hsa-miR-548o-3p	14.55	18.91	45.9	54.28	133.36	201.01	92.11	58.68
hsa-miR-4443	35	9.25	108.93	53.98	5.2	15.59	52.11	43.84
hsa-miR-99b-5p	101.53	150.94	3272.73	1401.86	320.71	440.94	812.92	353.99
hsa-miR-28-3p	1591.09	1799.64	1877	816.67	558.72	596.11	844.68	570.61
hsa-miR-4448	27.43	8.47	47.86	66.48	34.39	8.73	3.47	8.83
hsa-let-7f-5p	65912.9	59617.8	57624.5	54726.6	81416.6	57157.8	69127.7	85776.4
hsa-miR-4521	41.93	56.09	2.74	64.81	42.68	5.55	0	45.62
hsa-miR-126-5p	289.05	259.38	181.69	273.96	191.93	246.54	55.42	168.83
hsa-miR-3187-3p	6.47	1.84	18.36	17.35	2.1	0	2.24	4.41
hsa-miR-7113-5p	0	0	1.29	0.66	0	2	11.02	0
hsa-miR-1292-5p	11.2	12.4	49.15	41.17	15.4	16.15	155.02	10.83
hsa-miR-184	0	0	21.33	0.72	11.26	3.93	76.85	0
hsa-miR-130a-3p	0	0.74	11.25	7.54	15.71	20.14	0	7.56
hsa-miR-511-5p	127.69	72.01	131.82	156.49	61.85	26.63	1368.77	17.65
hsa-miR-3615	460.29	550.25	937.13	1269.97	351.2	628.29	220.92	431.24
hsa-miR-454-5p	16.81	16.95	25.24	38.9	12.62	14.84	13.26	27.34
hsa-miR-1287-5p	7.62	4.26	9.24	13.05	7.67	7.55	7.55	6.13
hsa-miR-92a-2-5p	25.06	23.25	9.18	18.97	6.87	3.18	0	9.86
hsa-miR-1290	0	0	5.32	2.33	0.74	0	15.65	1.09
hsa-miR-26a-2-3p	18.77	19.98	2.13	5.33	3.03	3.55	0	3.84
hsa-miR-1294	1.73	2.95	15	19.33	16.39	15.34	24.05	8.08
hsa-miR-452-5p	0	0	4.76	33.99	8.85	2.25	10.64	3.84
hsa-miR-200b-3p	18.65	21.62	35.94	50.45	51.77	52.26	76.62	82.87
hsa-miR-301a-5p	37.54	30.13	10.69	19.09	23.44	16.9	0	28.65
hsa-miR-363-5p	56.6	61.82	23.85	16.82	6.68	22.33	61.05	16.39
hsa-miR-19b-3p	481.83	578.91	58.72	166.18	272.65	101.66	15.11	299.49
hsa-miR-32-3p	7.74	6.1	4.48	9.04	36.31	35.74	4.7	21.09
hsa-miR-1277-3p	10.05	1.35	0	0	3.03	2.81	0	2.75
hsa-miR-628-3p	12.65	12.4	12.48	32.67	25.79	45.47	33.69	19.43
hsa-miR-3064-5p	3.52	3.03	14.78	5.33	6.43	9.17	2.93	2.12
hsa-miR-27a-5p	287.67	228.35	1563.88	1432.62	1122.33	613.08	1629.08	2700.37
hsa-miR-4772-5p	3.7	3.77	1.23	9.63	11.01	4.99	4.09	5.04
hsa-miR-215-5p	7.85	4.54	17.8	13.88	14.6	16.34	113.16	18.11
hsa-miR-197-5p	0.75	0	13.83	4.85	1.73	1.75	22.05	0.86
hsa-miR-30e-5p	4799.67	3557.64	460	1452.97	3582.06	1942.51	105.3	4442.69
hsa-miR-199b-3p	342.07	314.94	0	0	1893.71	0	137.83	1221.85
hsa-miR-375	0	0	42.04	5.27	3.59	2.18	40.78	0.92
hsa-miR-103a-3p	3010.89	2816.33	1312.38	3179.89	2978.24	1722.48	502.35	3072.13
hsa-miR-2355-3p	12.76	4.67	5.54	4.55	9.65	10.23	0	11.29
hsa-miR-2110	231.42	181.23	419.81	319.74	151.54	210.87	179.22	179.14
hsa-miR-508-3p	0	0	14.78	13.23	0	0	0	0
hsa-miR-1275	2.66	2.46	17.18	33.87	5.81	1.43	36.61	11.69
hsa-miR-130b-3p	46.09	34.39	10.58	12.99	7.92	8.36	2.54	7.28
hsa-miR-30a-3p	6.47	7.53	34.93	141.29	108.31	17.59	20.74	35.47
hsa-miR-143-3p	1440.82	1713.67	2916.84	11511.9	13945.2	3090.27	3565.04	19601.1
hsa-miR-3191-3p	0	0	9.68	0.66	0	3.37	23.28	0
hsa-miR-26b-5p	7047.12	4468.8	2003.95	6120.48	5513.31	4085.41	1373.17	6874.23
hsa-miR-323b-3p	0	0	46.68	1.02	0	9.6	0	1.26
hsa-miR-185-3p	32.63	32.83	64.26	113.22	83.07	39.6	26.05	70.32
hsa-miR-625-3p	245.8	433.33	2572.6	515.6	230.03	316.83	599.02	179.26
hsa-miR-223-5p	264.05	269.74	1208.66	2810.07	6036.84	5561.28	6903.91	3747.09
hsa-miR-30b-3p	78.49	120.15	56.53	29.62	27.34	19.96	12.64	25.73
hsa-miR-140-3p	2625.5	3003.71	3167.94	2936.87	2654.38	1403.59	1171.44	3159
hsa-miR-199a-3p	0	0	442.09	1403.36	8.6	474.81	2.54	6.36
hsa-miR-30d-5p	49989.6	59125.4	39103.9	21621.9	36987.9	27475.7	12442.1	29898.1
hsa-miR-144-3p	322.61	27.67	34.98	338.23	1656.93	1073.91	13.8	423.33
hsa-miR-361-3p	6697.66	5803.46	3153	2953.93	1676.04	2302.37	4118.27	2628.17
hsa-miR-92b-3p	30.44	26.12	149.23	354.68	74.41	36.8	29.45	120.98
hsa-miR-548am-3p	3	2.66	3.25	15.62	33.71	41.72	6.63	12.95
hsa-miR-27b-5p	25.64	21.82	22.84	15.92	17.2	11.04	7.09	13.52
hsa-miR-181a-2-3p	829.97	1057.06	1107.12	207.05	161	306.73	282.82	281.72
hsa-miR-92a-1-5p	216.75	149.3	155.61	249	84.49	21.58	12.56	123.27
hsa-miR-651-5p	31.48	24.81	8.68	16.52	44.91	11.66	4.55	46.82
hsa-miR-3150a-5p	0	0	7.44	1.38	0	4.62	12.1	0
hsa-miR-4647	0	0	3.13	0	0	1.06	38.7	0
hsa-miR-582-5p	5.72	6.59	1.46	9.28	13.17	0	0	38.22
hsa-miR-139-5p	0.92	4.95	116.71	215.13	108.8	901.34	434.52	34.38
hsa-miR-889-3p	0	0	15	0.84	4.76	13.16	5.01	0
hsa-miR-125b-2-3p	43.66	81.18	1.06	15.2	4.52	0	5.78	2.41
hsa-miR-1273h-5p	14.03	9.25	66.39	44.04	20.78	17.96	26.75	27.51
hsa-miR-499a-5p	63.07	48.8	2.74	8.2	17.57	12.6	7.79	19.48
hsa-miR-6721-5p	3.64	1.35	20.04	2.63	3.03	11.29	8.71	0.63
hsa-miR-877-5p	36.56	17.56	101.48	76	16.33	55.26	109	26.76
hsa-miR-106a-3p	13.28	20.84	0.62	1.62	2.35	0.87	0	2.23
hsa-miR-493-5p	0	0.86	54.35	5.51	23.07	24.26	23.59	3.61
hsa-miR-148a-3p	1801.14	3896.89	61552.1	39082.3	134855	104817	235424	68479.6
hsa-miR-3605-5p	1.79	1.97	12.26	4.67	5.07	9.29	12.49	2.69
hsa-miR-212-5p	17.9	14.33	24.13	13.52	2.47	9.54	9.17	8.08
hsa-miR-1260a	9.93	58.95	1.23	16.4	1.98	0.81	0	1.89
hsa-miR-1260b	0.69	3.19	15.56	2.03	22.51	5.86	20.04	5.56
hsa-miR-26a-5p	67449.1	81438.7	64306.1	92000.6	71211.2	82314.1	21458.8	86742.7
hsa-miR-296-5p	1.62	2.01	12.71	29.08	4.95	1.68	0	9.23
hsa-miR-505-5p	90.67	86.58	39.57	120.4	31.98	54.57	25.28	47.45
hsa-miR-324-3p	28.24	24.52	15.62	22.68	14.54	6.8	0	12.38
hsa-miR-93-5p	827.66	1190.56	317.1	1495.64	1146.45	421.11	156.79	1267.58
hsa-miR-574-5p	0	0	1.57	1.68	797.66	2841.04	3370.25	402.41
hsa-miR-29a-3p	3338.98	2559.69	687.54	2352.87	985.14	638.09	317.35	1941.51
hsa-miR-326	8.2	9.7	21.77	22.56	16.45	26.44	0	16.79
hsa-miR-195-3p	7.8	7.7	21.05	29.02	11.01	5.49	23.36	5.21
hsa-miR-760	268.67	79.3	115.31	60.92	36.25	34.36	39.39	29.69
hsa-miR-146a-5p	30760	16827.1	11944.6	7617.13	4130.33	2229.03	2036.93	4462.8
hsa-miR-660-5p	27.14	32.55	11.87	69.3	74.78	33.93	0	85.16
hsa-miR-133a-3p	0	0	29.89	1.86	5.44	8.86	6.94	5.96
hsa-miR-200a-3p	22	11.05	13.83	10.71	7.61	5.3	9.79	15.01
hsa-miR-323a-3p	0	0	32.63	2.27	3.9	17.4	0	1.72
hsa-miR-224-5p	2.66	7.9	558.91	368.33	66.43	203.63	411.24	69.51
hsa-miR-7848-3p	0	0	4.93	1.97	0	9.67	17.19	2.29
hsa-miR-3138	1.62	1.43	52.95	7.18	3.34	17.84	12.72	2.98
hsa-miR-3679-5p	1.73	0.49	15.23	5.74	5.63	4.68	11.64	4.13
hsa-miR-28-5p	1388.78	1353.86	176.99	451.21	120	152.18	23.05	282.75
hsa-miR-99b-3p	2.08	3.15	55.97	32.91	15.71	17.84	16.88	8.65
hsa-miR-1271-5p	27.26	43.23	7.39	21.3	4.64	3.87	1.62	9.86
hsa-miR-1304-5p	10.45	12.85	45.68	53.98	21.22	24.88	32.76	25.33
hsa-miR-454-3p	63.3	55.8	7.28	28.07	45.34	23.76	2.08	35.93
hsa-miR-550a-3-5p	5.02	5.69	4.98	21	13.11	4.37	0	7.79
hsa-miR-340-5p	1859.35	1288.24	345.08	750.42	1956.42	1408.89	226.09	2914.88
hsa-miR-222-3p	6894.54	9046.33	11027	6821.29	7247.18	4947.46	6122.83	7455.84
hsa-miR-5009-5p	0	0	6.72	0	3.22	6.49	29.52	0.63
hsa-miR-1301-3p	353.85	335.61	401.95	529.06	166.08	235.69	76.93	235.76
hsa-miR-19a-3p	243.37	213.74	25.75	85.04	186.55	112.01	19.19	208.71
hsa-miR-3177-3p	4.79	7.29	34.65	15.38	16.76	11.97	26.36	9
hsa-miR-378a-3p	1818.58	3324.25	6428.75	5563.23	6333.86	6493.56	3468.99	4651.11
hsa-miR-4732-3p	2.54	0.7	13.83	18.31	2.54	16.53	12.49	0.86
hsa-miR-30c-2-3p	0	0	2.13	11.43	7.98	0	0	1.15
hsa-miR-1307-5p	1.73	4.75	0.84	2.27	9.96	5.68	0	11
hsa-miR-20b-5p	325.26	521.59	34.59	197.84	133.48	58.06	32.45	133.18
hsa-miR-21-3p	10.68	5.57	42.82	36.44	73.23	50.83	7.79	62.81
hsa-miR-2115-3p	0	2.91	2.18	35.01	29.57	6.86	14.18	44.64
hsa-miR-17-5p	1456.24	1722.96	487.04	2085.2	1126.85	386.93	148.31	1452.17
hsa-miR-29b-2-5p	15.88	15.56	2.97	5.74	1.3	0.87	0	2.92
hsa-miR-548k	6.35	7.98	5.21	18.19	20.16	7.98	2.54	19.54
hsa-miR-548u	1.1	0.53	1.34	0	14.1	14.41	10.1	5.16
hsa-miR-548p	0	0	0	2.69	15.83	15.34	13.1	3.9
hsa-miR-9-5p	111.58	68.86	161.88	89.82	101.75	90.18	16.57	113.64
hsa-miR-197-3p	30.49	68.49	106.46	296.34	209.93	45.59	41.78	143.73
hsa-miR-23a-5p	30.84	13.43	37.56	186.77	43.54	41.04	22.51	122.87
hsa-miR-3690	0	0	7.56	11.49	97.79	207.75	129.5	17.08
hsa-miR-20a-5p	1557.31	1803.85	390.37	1155.31	1327.75	424.35	124.57	1657.21
hsa-miR-7641	0.98	0	75.9	27.35	0.68	36.98	18.73	0.69
hsa-miR-191-5p	28205.8	43686.1	12538.5	28631.8	14897.5	9533.24	2976.97	24083.8
hsa-miR-4488	0	0	39.35	25.31	0.68	0.87	10.41	0
hsa-miR-581	3.12	1.56	10.47	3.83	4.21	12.66	18.19	2.52
hsa-miR-1303	3.29	2.01	3.81	57.45	21.34	22.95	12.18	25.9
hsa-miR-15b-5p	111.69	100.58	49.31	171.09	204.98	69.85	30.45	101.95
hsa-miR-550a-5p	20.79	22.11	56.48	101.49	67.73	27.5	27.21	51.92
hsa-miR-92b-5p	6.24	3.23	225.19	142.13	52.33	54.82	165.5	38.74
hsa-miR-574-3p	3.93	5.44	8.12	20.59	7.42	11.79	4.39	20.4
hsa-miR-181b-5p	30533.1	19042.8	5555.82	1590.67	1127.84	445.18	87.34	978.06
hsa-miR-3179	2.83	3.52	6.66	16.52	5.94	4.55	0	4.76
hsa-miR-374a-3p	180.07	98.42	22.89	33.27	152.47	100.54	26.98	218.68
hsa-miR-128-3p	98861.7	124961	8995.02	4869.42	3330.19	11874.3	8782.44	5140.46
hsa-miR-95-3p	7.16	5.57	39.85	63.07	31.85	8.98	31.3	51.75
hsa-miR-451a	695.29	442.46	12842	4275.78	35295.2	96633.8	17725.9	2451.83
hsa-miR-345-5p	151.49	160.03	52	162.11	335.74	174.63	34.23	182.18
hsa-miR-107	6.35	6.43	7.67	13.4	16.39	8.29	0	13.07
hsa-miR-192-3p	0	0	9.24	1.68	1.98	1.87	15.8	0

## Sheet: DEG NR-B-D14 vs D0
Note: The differentially expressed genes in patient NR-B for post-VS-pre-CD19-CAR-T infusion. D0 and D14 indicate 1 day before and 14 days after injection of CAR-T cells, respectively. CD19-CAR-T cells were infused with 1/3 dose at day 1 (D1) and 2/3 dose at day 2 (D2). CAR-T, chimeric antigen receptor T-cell; NR, non-remissive patient; Prob, probability of differential expression.
Gene	NR-B-D14	NR-B-D0	Prob	Log2FC	Flag
ABCB6	1	10	0.989223	-3.32	Down
ABHD17A	7	1	0.973364	2.81	Up
ACAP2	1	7	0.973364	-2.81	Down
ACSL6	0.5	3	0.918618	-2.58	Down
ADAMTS6	3	0.5	0.918618	2.58	Up
ADRB2	8	0.5	0.985981	4	Up
AEN	1	8	0.982946	-3	Down
AGPAT1	0.5	3	0.918618	-2.58	Down
AHSP	30	291	0.996768	-3.28	Down
ALDOC	8	2	0.94829	2	Up
AMICA1	5	1	0.940419	2.32	Up
ANKLE2	1	11	0.990616	-3.46	Down
ANKRD12	1	4	0.926165	-2	Down
ANKRD17	1	4	0.926165	-2	Down
ANKRD46	0.5	3	0.918618	-2.58	Down
ANXA3	8	1	0.982946	3	Up
APEX1	18	2	0.992717	3.17	Up
APOBEC3H	0.5	10	0.990317	-4.32	Down
APPBP2	1	4	0.926165	-2	Down
ARF6	0.5	6	0.976552	-3.58	Down
ARHGEF12	1	4	0.926165	-2	Down
ARID4B	1	4	0.926165	-2	Down
ARL4A	2	8	0.94829	-2	Down
ARL6IP4	50	5	0.998321	3.32	Up
ARL6IP6	1	4	0.926165	-2	Down
ARMC1	2	8	0.94829	-2	Down
ARMT1	0.5	3	0.918618	-2.58	Down
ARRDC3	2	37	0.999056	-4.21	Down
ATF7IP	1	4	0.926165	-2	Down
ATG16L1	3	0.5	0.918618	2.58	Up
ATP5J2	41	9	0.963634	2.19	Up
ATP6V1F	0.5	6	0.976552	-3.58	Down
ATP8B2	0.5	3	0.918618	-2.58	Down
ATRX	0.5	3	0.918618	-2.58	Down
AURKAIP1	7	1	0.973364	2.81	Up
AZU1	13	3	0.956287	2.12	Up
B3GNT2	10	40	0.963025	-2	Down
B4GAT1	5	0.5	0.967084	3.32	Up
BAG5	0.5	3	0.918618	-2.58	Down
BBC3	1	6	0.967889	-2.58	Down
BCAP31	7	34	0.963171	-2.28	Down
BCAS2	1	4	0.926165	-2	Down
BCKDHA	0.5	8	0.985981	-4	Down
BPGM	3	14	0.957664	-2.22	Down
BRI3BP	0.5	4	0.950827	-3	Down
BRK1	15	3	0.962599	2.32	Up
BSPRY	4	0.5	0.950827	3	Up
BST2	11	83	0.990116	-2.92	Down
BTN3A3	4	1	0.926165	2	Up
C11orf57	1	4	0.926165	-2	Down
C12orf45	1	4	0.926165	-2	Down
C12orf49	0.5	4	0.950827	-3	Down
C12orf57	2	15	0.984701	-2.91	Down
C14orf142	3	0.5	0.918618	2.58	Up
C16orf72	0.5	6	0.976552	-3.58	Down
C17orf59	10	1	0.989223	3.32	Up
C1orf131	1	5	0.940419	-2.32	Down
C20orf27	8	2	0.94829	2	Up
C4orf3	7	0.5	0.982285	3.81	Up
C6orf47	0.5	9	0.988521	-4.17	Down
C6orf48	2	41	0.999275	-4.36	Down
C6orf62	1	5	0.940419	-2.32	Down
C7orf55	0.5	6	0.976552	-3.58	Down
C9orf114	6	1	0.967889	2.58	Up
C9orf69	3	0.5	0.918618	2.58	Up
CAPRIN1	10	0.5	0.990317	4.32	Up
CARD6	9	1	0.985441	3.17	Up
CASC3	4	1	0.926165	2	Up
CBR1	10	1	0.989223	3.32	Up
CBX4	0.5	3	0.918618	-2.58	Down
CCL17	4	28	0.988214	-2.81	Down
CCNDBP1	0.5	19	0.996641	-5.25	Down
CCNL1	1	6	0.967889	-2.58	Down
CCR1	0.5	3	0.918618	-2.58	Down
CCZ1B	14	0.5	0.994429	4.81	Up
CD1C	1	4	0.926165	-2	Down
CD27	0.5	5	0.967084	-3.32	Down
CD34	0.5	3	0.918618	-2.58	Down
CD36	5	1	0.940419	2.32	Up
CD86	1	4	0.926165	-2	Down
CD93	0.5	5	0.967084	-3.32	Down
CDC27	1	8	0.982946	-3	Down
CDC42	3	25	0.994204	-3.06	Down
CDCA4	4	0.5	0.950827	3	Up
CDCA8	1	4	0.926165	-2	Down
CDIPT	4	1	0.926165	2	Up
CDK14	0.5	3	0.918618	-2.58	Down
CDKN1A	8	72	0.996557	-3.17	Down
CEBPG	4	1	0.926165	2	Up
CEBPZ	1	4	0.926165	-2	Down
CENPN	1	5	0.940419	-2.32	Down
CENPT	0.5	4	0.950827	-3	Down
CEP192	1	6	0.967889	-2.58	Down
CETN2	4	1	0.926165	2	Up
CETN3	2	8	0.94829	-2	Down
CGGBP1	0.5	5	0.967084	-3.32	Down
CHD3	1	6	0.967889	-2.58	Down
CHD4	13	0.5	0.993692	4.7	Up
CHMP1B	0.5	15	0.995027	-4.91	Down
CHST11	0.5	7	0.982285	-3.81	Down
CHUK	3	0.5	0.918618	2.58	Up
CITED4	0.5	3	0.918618	-2.58	Down
CKAP4	4	0.5	0.950827	3	Up
CLK2	1	4	0.926165	-2	Down
CLPP	6	1	0.967889	2.58	Up
COA4	2	14	0.983964	-2.81	Down
COG5	1	4	0.926165	-2	Down
COPS2	1	4	0.926165	-2	Down
COPS5	0.5	7	0.982285	-3.81	Down
COPS7B	0.5	3	0.918618	-2.58	Down
COX11	0.5	3	0.918618	-2.58	Down
COX17	0.5	4	0.950827	-3	Down
CPOX	2	8	0.94829	-2	Down
CRCP	1	4	0.926165	-2	Down
CREB3L4	5	1	0.940419	2.32	Up
CREBL2	3	0.5	0.918618	2.58	Up
CRELD1	0.5	4	0.950827	-3	Down
CRIPT	1	4	0.926165	-2	Down
CSNK1G3	6	1	0.967889	2.58	Up
CST7	4	0.5	0.950827	3	Up
CTSO	4	1	0.926165	2	Up
CYB5A	1	12	0.99239	-3.58	Down
CYCS	1	5	0.940419	-2.32	Down
CYTH3	5	0.5	0.967084	3.32	Up
DCTN5	4	0.5	0.950827	3	Up
DDX60	2	12	0.981205	-2.58	Down
DGCR6	0.5	3	0.918618	-2.58	Down
DGKA	1	6	0.967889	-2.58	Down
DNAJB4	0.5	3	0.918618	-2.58	Down
DNAJC7	3	0.5	0.918618	2.58	Up
DNLZ	7	0.5	0.982285	3.81	Up
DPY30	5	0.5	0.967084	3.32	Up
DR1	7	1	0.973364	2.81	Up
DTL	1	5	0.940419	-2.32	Down
DTX3L	2	16	0.991636	-3	Down
DTYMK	3	12	0.954958	-2	Down
DYNLL2	10	0.5	0.990317	4.32	Up
ECI1	1	8	0.982946	-3	Down
ECSIT	6	0.5	0.976552	3.58	Up
EEF1G	677	1	1	9.4	Up
EEPD1	4	1	0.926165	2	Up
EHBP1L1	4	0.5	0.950827	3	Up
EHD1	10	2	0.95775	2.32	Up
EIF1AX	3	0.5	0.918618	2.58	Up
EIF2AK2	0.5	6	0.976552	-3.58	Down
EIF2B2	7	1	0.973364	2.81	Up
EIF2B5	6	1	0.967889	2.58	Up
EIF4A2	16	64	0.963849	-2	Down
EIF4H	7	35	0.967361	-2.32	Down
EPSTI1	3	30	0.997237	-3.32	Down
ERMAP	0.5	3	0.918618	-2.58	Down
ETNK1	0.5	3	0.918618	-2.58	Down
EVI2A	6	0.5	0.976552	3.58	Up
FABP5	0.5	4	0.950827	-3	Down
FADD	9	0.5	0.988521	4.17	Up
FAM120AOS	0.5	3	0.918618	-2.58	Down
FAM212A	4	1	0.926165	2	Up
FAM32A	21	3	0.986895	2.81	Up
FAM46C	0.5	15	0.995027	-4.91	Down
FAM49A	0.5	3	0.918618	-2.58	Down
FAM53C	4	1	0.926165	2	Up
FANCF	3	0.5	0.918618	2.58	Up
FAS	0.5	3	0.918618	-2.58	Down
FBXO28	0.5	3	0.918618	-2.58	Down
FCGR3A	7	1	0.973364	2.81	Up
FDXR	1	13	0.993274	-3.7	Down
FGGY	3	0.5	0.918618	2.58	Up
FGR	4	0.5	0.950827	3	Up
FNBP1	0.5	4	0.950827	-3	Down
FPR1	21	2	0.9958	3.39	Up
FRYL	1	4	0.926165	-2	Down
FTSJ3	4	0.5	0.950827	3	Up
GBAS	4	1	0.926165	2	Up
GBP2	9	0.5	0.988521	4.17	Up
GCC1	3	0.5	0.918618	2.58	Up
GDF15	0.5	3	0.918618	-2.58	Down
GIMAP2	35	4	0.995388	3.13	Up
GIMAP6	8	0.5	0.985981	4	Up
GLRX5	45	2	0.999414	4.49	Up
GMIP	3	0.5	0.918618	2.58	Up
GMNN	1	4	0.926165	-2	Down
GNG10	12	2	0.981205	2.58	Up
GNG7	5	0.5	0.967084	3.32	Up
GNLY	4	1	0.926165	2	Up
GOLPH3	1	9	0.985441	-3.17	Down
GPN3	5	0.5	0.967084	3.32	Up
GPR65	3	0.5	0.918618	2.58	Up
GPS2	4	0.5	0.950827	3	Up
GTF2F2	1	5	0.940419	-2.32	Down
GTF3C2	0.5	4	0.950827	-3	Down
GTF3C6	4	16	0.958088	-2	Down
GYG1	6	1	0.967889	2.58	Up
GZMA	4	1	0.926165	2	Up
GZMB	4	1	0.926165	2	Up
HBEGF	1	6	0.967889	-2.58	Down
HBG1	12	170	0.999828	-3.82	Down
HBG2	25	117	0.964725	-2.23	Down
HECA	1	4	0.926165	-2	Down
HELZ	0.5	3	0.918618	-2.58	Down
HEMGN	3	12	0.954958	-2	Down
HERC5	1	5	0.940419	-2.32	Down
HERC6	0.5	7	0.982285	-3.81	Down
HES6	0.5	4	0.950827	-3	Down
HGH1	1	5	0.940419	-2.32	Down
HIST1H2AC	19	133	0.990217	-2.81	Down
HIST1H2AD	0.5	38	0.999199	-6.25	Down
HIST1H2AI	791	0.5	1	10.63	Up
HIST1H2BD	0.5	3	0.918618	-2.58	Down
HIST1H2BH	155	0.5	0.99999	8.28	Up
HIST1H2BN	19	98	0.968762	-2.37	Down
HIST1H3C	415	12	1	5.11	Up
HIST1H3H	0.5	3	0.918618	-2.58	Down
HIST1H4A	190	1	0.999998	7.57	Up
HIST1H4C	5	696	1	-7.12	Down
HIST1H4D	4	0.5	0.950827	3	Up
HIST1H4I	0.5	38	0.999199	-6.25	Down
HIST2H2AC	38	2	0.999136	4.25	Up
HK3	8	1	0.982946	3	Up
HKR1	1	4	0.926165	-2	Down
HLA-DRB1	0.5	98	0.999949	-7.61	Down
HMBS	0.5	5	0.967084	-3.32	Down
HMHB1	15	0.5	0.995027	4.91	Up
HNRNPA0	1	7	0.973364	-2.81	Down
HNRNPR	2	10	0.95775	-2.32	Down
HP	7	1	0.973364	2.81	Up
HSH2D	0.5	23	0.997602	-5.52	Down
HSPA13	5	0.5	0.967084	3.32	Up
HSPA1B	0.5	14	0.994429	-4.81	Down
HSPA5	3	18	0.984939	-2.58	Down
HSPE1	1	6	0.967889	-2.58	Down
HTATSF1	2	8	0.94829	-2	Down
HYPK	4	0.5	0.950827	3	Up
IBA57	1	4	0.926165	-2	Down
ICAM3	11	2	0.959443	2.46	Up
IDH2	0.5	26	0.998136	-5.7	Down
IER3IP1	0.5	8	0.985981	-4	Down
IER5	0.5	13	0.993692	-4.7	Down
IFI27	13	102	0.99018	-2.97	Down
IFI30	11	0.5	0.991714	4.46	Up
IFI6	9	75	0.996404	-3.06	Down
IFIH1	1	4	0.926165	-2	Down
IFIT1	0.5	58	0.999701	-6.86	Down
IFIT1B	0.5	52	0.999601	-6.7	Down
IFNAR1	0.5	4	0.950827	-3	Down
IFRD2	6	1	0.967889	2.58	Up
INTS1	1	4	0.926165	-2	Down
IRF2BP1	0.5	3	0.918618	-2.58	Down
IRF9	7	0.5	0.982285	3.81	Up
ISCA1	4	1	0.926165	2	Up
ISG15	49	318	0.989434	-2.7	Down
ITGAM	7	1	0.973364	2.81	Up
ITM2B	28	5	0.966751	2.49	Up
JUN	0.5	9	0.988521	-4.17	Down
KBTBD2	4	1	0.926165	2	Up
KCNK3	1	4	0.926165	-2	Down
KCNMB3	3	0.5	0.918618	2.58	Up
KCTD2	0.5	4	0.950827	-3	Down
KIAA0391	7	1	0.973364	2.81	Up
KLF10	1	7	0.973364	-2.81	Down
KLHDC2	7	1	0.973364	2.81	Up
KLHL36	4	0.5	0.950827	3	Up
KMT2E	0.5	5	0.967084	-3.32	Down
LDB1	6	0.5	0.976552	3.58	Up
LDLRAD4	4	1	0.926165	2	Up
LGALS3	1	6	0.967889	-2.58	Down
LILRA5	6	1	0.967889	2.58	Up
LINC00116	6	0.5	0.976552	3.58	Up
LIX1L	3	0.5	0.918618	2.58	Up
LMO2	4	19	0.96034	-2.25	Down
LMO4	7	1	0.973364	2.81	Up
LRRC70	1	5	0.940419	-2.32	Down
LSM10	3	0.5	0.918618	2.58	Up
LSM3	5	40	0.995685	-3	Down
LTA4H	8	1	0.982946	3	Up
LTF	178	40	0.964402	2.15	Up
LUC7L3	1	4	0.926165	-2	Down
LY6E	4	16	0.958088	-2	Down
LYRM4	1	4	0.926165	-2	Down
MAD2L1	2	10	0.95775	-2.32	Down
MAFK	8	2	0.94829	2	Up
MAGEH1	0.5	4	0.950827	-3	Down
MAP2K3	1	4	0.926165	-2	Down
MAP4K4	2	9	0.951536	-2.17	Down
MARCKSL1	3	0.5	0.918618	2.58	Up
MARS	1	12	0.99239	-3.58	Down
MDP1	0.5	3	0.918618	-2.58	Down
MED18	5	0.5	0.967084	3.32	Up
MEF2A	4	0.5	0.950827	3	Up
MEPCE	6	0.5	0.976552	3.58	Up
METRNL	12	2	0.981205	2.58	Up
MEX3C	0.5	6	0.976552	-3.58	Down
MIA3	1	4	0.926165	-2	Down
MINOS1	0.5	5	0.967084	-3.32	Down
MIS12	3	0.5	0.918618	2.58	Up
MMP11	4	1	0.926165	2	Up
MMP9	27	2	0.997716	3.75	Up
MPC2	25	5	0.966048	2.32	Up
MPG	41	10	0.963109	2.04	Up
MPHOSPH6	1	4	0.926165	-2	Down
MPST	1	4	0.926165	-2	Down
MR1	3	0.5	0.918618	2.58	Up
MRPL14	12	3	0.954958	2	Up
MRPL19	1	4	0.926165	-2	Down
MRPL32	3	0.5	0.918618	2.58	Up
MRPL45	4	1	0.926165	2	Up
MRPL51	20	5	0.959884	2	Up
MRPL53	0.5	15	0.995027	-4.91	Down
MRPS12	7	1	0.973364	2.81	Up
MRPS14	1	4	0.926165	-2	Down
MRPS27	10	2	0.95775	2.32	Up
MRPS6	0.5	7	0.982285	-3.81	Down
MS4A1	6	36	0.988095	-2.58	Down
MSRA	4	1	0.926165	2	Up
MTA2	16	2	0.991636	3	Up
MT-CO1	429	0.5	1	9.74	Up
MX1	4	141	0.999988	-5.14	Down
MX2	1	8	0.982946	-3	Down
MZT1	0.5	3	0.918618	-2.58	Down
NBEAL1	0.5	4	0.950827	-3	Down
NCAPG	1	4	0.926165	-2	Down
NDUFA4	48	9	0.968164	2.42	Up
NDUFB5	18	4	0.95982	2.17	Up
NDUFS6	17	3	0.963998	2.5	Up
NEGR1	0.5	5	0.967084	-3.32	Down
NEURL1B	17	0.5	0.995947	5.09	Up
NFE2	2	17	0.992146	-3.09	Down
NFE2L1	1	4	0.926165	-2	Down
NHLRC3	0.5	3	0.918618	-2.58	Down
NIN	2	10	0.95775	-2.32	Down
NPRL2	6	1	0.967889	2.58	Up
NREP	4	1	0.926165	2	Up
NRIP1	3	0.5	0.918618	2.58	Up
NT5C3A	1	5	0.940419	-2.32	Down
NUDCD3	7	1	0.973364	2.81	Up
NUDT2	4	1	0.926165	2	Up
NUDT3	4	0.5	0.950827	3	Up
NUMA1	1	31	0.9987	-4.95	Down
OAS1	5	20	0.959884	-2	Down
OAS3	1	11	0.990616	-3.46	Down
OASL	1	8	0.982946	-3	Down
OAZ2	1	4	0.926165	-2	Down
OGFOD1	1	4	0.926165	-2	Down
ORMDL1	1	4	0.926165	-2	Down
OSM	3	0.5	0.918618	2.58	Up
OVCA2	5	1	0.940419	2.32	Up
OXCT1	1	5	0.940419	-2.32	Down
PADI4	9	2	0.951536	2.17	Up
PAFAH1B1	2	9	0.951536	-2.17	Down
PAICS	0.5	9	0.988521	-4.17	Down
PAQR4	3	0.5	0.918618	2.58	Up
PARP10	14	2	0.983964	2.81	Up
PARP9	3	16	0.963335	-2.42	Down
PCCA	1	13	0.993274	-3.7	Down
PCMTD2	4	1	0.926165	2	Up
PCYT1A	3	0.5	0.918618	2.58	Up
PDCD7	1	4	0.926165	-2	Down
PDCL	1	4	0.926165	-2	Down
PDXP	4	0.5	0.950827	3	Up
PEX2	3	0.5	0.918618	2.58	Up
PGAM1	21	3	0.986895	2.81	Up
PGLYRP1	4	0.5	0.950827	3	Up
PHC2	10	2	0.95775	2.32	Up
PHF11	0.5	6	0.976552	-3.58	Down
PIAS4	4	1	0.926165	2	Up
PINX1	1	4	0.926165	-2	Down
PLBD1	7	1	0.973364	2.81	Up
PLCD1	3	0.5	0.918618	2.58	Up
PLD6	7	0.5	0.982285	3.81	Up
PLEKHO2	7	1	0.973364	2.81	Up
PLLP	4	0.5	0.950827	3	Up
PNPLA8	0.5	4	0.950827	-3	Down
PNPT1	1	4	0.926165	-2	Down
POLM	4	0.5	0.950827	3	Up
POLR1D	30	2	0.998327	3.91	Up
POLR2J	9	2	0.951536	2.17	Up
POLR3K	3	0.5	0.918618	2.58	Up
POU2AF1	4	1	0.926165	2	Up
PPID	1	4	0.926165	-2	Down
PPM1D	1	5	0.940419	-2.32	Down
PPM1F	7	0.5	0.982285	3.81	Up
PPP1R14B	7	34	0.963171	-2.28	Down
PPP3R1	4	1	0.926165	2	Up
PQLC1	5	0.5	0.967084	3.32	Up
PRADC1	4	1	0.926165	2	Up
PRKAG1	4	0.5	0.950827	3	Up
PRKRIR	0.5	4	0.950827	-3	Down
PRKX	0.5	3	0.918618	-2.58	Down
PRMT1	55	0.5	0.999656	6.78	Up
PRMT6	5	0.5	0.967084	3.32	Up
PRMT7	0.5	3	0.918618	-2.58	Down
PRPF4B	0.5	3	0.918618	-2.58	Down
PRR29	0.5	6	0.976552	-3.58	Down
PSMC5	1	4	0.926165	-2	Down
PTEN	3	18	0.984939	-2.58	Down
PTP4A3	2	9	0.951536	-2.17	Down
PTTG1IP	10	2	0.95775	2.32	Up
QKI	1	4	0.926165	-2	Down
QPCT	3	0.5	0.918618	2.58	Up
QSOX1	4	1	0.926165	2	Up
QTRTD1	1	4	0.926165	-2	Down
RAB11FIP5	4	1	0.926165	2	Up
RAB12	4	1	0.926165	2	Up
RAB35	1	4	0.926165	-2	Down
RABGGTB	0.5	3	0.918618	-2.58	Down
RAG2	6	0.5	0.976552	3.58	Up
RAP2C	3	0.5	0.918618	2.58	Up
RASGRP2	21	5	0.960285	2.07	Up
RASSF1	3	0.5	0.918618	2.58	Up
RASSF3	4	0.5	0.950827	3	Up
RBM15B	0.5	5	0.967084	-3.32	Down
RBM19	0.5	3	0.918618	-2.58	Down
RBM38	12	3	0.954958	2	Up
RBM4	0.5	5	0.967084	-3.32	Down
RCAN1	50	3	0.999433	4.06	Up
RDH11	4	0.5	0.950827	3	Up
REPIN1	3	0.5	0.918618	2.58	Up
RETN	9	2	0.951536	2.17	Up
REV3L	0.5	4	0.950827	-3	Down
RFESD	0.5	4	0.950827	-3	Down
RGL2	1	7	0.973364	-2.81	Down
RGMA	4	0.5	0.950827	3	Up
RGS12	0.5	3	0.918618	-2.58	Down
RNASET2	42	10	0.963193	2.07	Up
RNF14	2	8	0.94829	-2	Down
RNF141	3	13	0.956287	-2.12	Down
RNF187	19	1	0.996617	4.25	Up
RNF7	4	1	0.926165	2	Up
RPA1	1	4	0.926165	-2	Down
RPE	0.5	4	0.950827	-3	Down
RPIA	1	6	0.967889	-2.58	Down
RPL21	112	25	0.964334	2.16	Up
RPL41	698	11	1	5.99	Up
RPP25L	0.5	12	0.992805	-4.58	Down
RPS19BP1	21	3	0.986895	2.81	Up
RPS26	61	7	0.99626	3.12	Up
RPS27L	24	108	0.964684	-2.17	Down
RPS8	495	26	0.999973	4.25	Up
RRM1	1	11	0.990616	-3.46	Down
RTP4	2	12	0.981205	-2.58	Down
S100A12	64	7	0.996469	3.19	Up
S100A6	73	0.5	0.999863	7.19	Up
S100A8	501	97	0.968872	2.37	Up
S100A9	1886	408	0.964772	2.21	Up
S100P	5	1	0.940419	2.32	Up
SAMD1	0.5	3	0.918618	-2.58	Down
SAMD9	0.5	13	0.993692	-4.7	Down
SAMD9L	0.5	5	0.967084	-3.32	Down
SAR1A	0.5	16	0.995537	-5	Down
SAR1B	0.5	3	0.918618	-2.58	Down
SCARF1	3	0.5	0.918618	2.58	Up
SEMA7A	0.5	3	0.918618	-2.58	Down
SENP3	6	0.5	0.976552	3.58	Up
2018-09-01	5	1	0.940419	2.32	Up
2018-09-06	0.5	11	0.991714	-4.46	Down
SERTAD3	4	1	0.926165	2	Up
SETD7	4	1	0.926165	2	Up
SF3B3	0.5	9	0.988521	-4.17	Down
SH3BGRL3	6	0.5	0.976552	3.58	Up
SHFM1	3	19	0.985347	-2.66	Down
SIAH2	1	11	0.990616	-3.46	Down
SLC35A5	4	1	0.926165	2	Up
SLC44A1	4	1	0.926165	2	Up
SLC7A6	1	4	0.926165	-2	Down
SMAD2	0.5	10	0.990317	-4.32	Down
SMAP2	21	4	0.965192	2.39	Up
SMDT1	0.5	4	0.950827	-3	Down
SMIM15	0.5	6	0.976552	-3.58	Down
SMIM20	0.5	6	0.976552	-3.58	Down
SMIM4	3	0.5	0.918618	2.58	Up
SNAPIN	21	2	0.9958	3.39	Up
SNCA	3	15	0.962599	-2.32	Down
SNN	0.5	7	0.982285	-3.81	Down
SNRNP35	3	0.5	0.918618	2.58	Up
SNRPF	3	13	0.956287	-2.12	Down
SNX18	0.5	4	0.950827	-3	Down
SPATS2L	1	5	0.940419	-2.32	Down
SPECC1	1	4	0.926165	-2	Down
SPG11	4	1	0.926165	2	Up
SPN	5	1	0.940419	2.32	Up
SPPL2A	1	4	0.926165	-2	Down
SPTA1	3	20	0.985752	-2.74	Down
SREBF1	3	0.5	0.918618	2.58	Up
SRGN	0.5	77	0.999875	-7.27	Down
SRP9	34	2	0.99879	4.09	Up
SRPRB	5	0.5	0.967084	3.32	Up
SSB	2	8	0.94829	-2	Down
SSNA1	30	2	0.998327	3.91	Up
SSR1	1	4	0.926165	-2	Down
SSR4	4	18	0.95982	-2.17	Down
ST6GALNAC4	4	0.5	0.950827	3	Up
STAT1	8	39	0.963574	-2.29	Down
STK24	21	4	0.965192	2.39	Up
STK39	1	4	0.926165	-2	Down
STMN3	1	4	0.926165	-2	Down
STRA13	1	5	0.940419	-2.32	Down
SUPT4H1	4	1	0.926165	2	Up
SYAP1	0.5	3	0.918618	-2.58	Down
SYNGR1	3	0.5	0.918618	2.58	Up
TACO1	3	0.5	0.918618	2.58	Up
TAF1D	15	3	0.962599	2.32	Up
TANGO2	2	8	0.94829	-2	Down
TARS2	0.5	5	0.967084	-3.32	Down
TATDN3	0.5	3	0.918618	-2.58	Down
TBC1D5	0.5	3	0.918618	-2.58	Down
TBC1D9	1	6	0.967889	-2.58	Down
TBCC	0.5	18	0.996316	-5.17	Down
TBCEL	0.5	3	0.918618	-2.58	Down
TCFL5	5	1	0.940419	2.32	Up
TCN1	8	1	0.982946	3	Up
TERF2	1	11	0.990616	-3.46	Down
TGIF1	1	5	0.940419	-2.32	Down
TIFA	0.5	4	0.950827	-3	Down
TIMM10	9	2	0.951536	2.17	Up
TIMM13	1	11	0.990616	-3.46	Down
TM7SF3	1	9	0.985441	-3.17	Down
TM9SF1	0.5	3	0.918618	-2.58	Down
TMCC2	7	38	0.967664	-2.44	Down
TMED10	3	17	0.963998	-2.5	Down
TMED7	8	1	0.982946	3	Up
TMEM167B	0.5	7	0.982285	-3.81	Down
TMEM18	1	4	0.926165	-2	Down
TMEM223	1	4	0.926165	-2	Down
TMEM30A	1	9	0.985441	-3.17	Down
TMEM59	52	13	0.963609	2	Up
TMEM64	0.5	3	0.918618	-2.58	Down
TMSB4X	0.5	17	0.995947	-5.09	Down
TMUB1	5	1	0.940419	2.32	Up
TNFRSF10B	1	9	0.985441	-3.17	Down
TNFSF4	6	0.5	0.976552	3.58	Up
TNS1	1	5	0.940419	-2.32	Down
TOR1AIP2	4	0.5	0.950827	3	Up
TPD52L2	4	16	0.958088	-2	Down
TPRG1L	4	0.5	0.950827	3	Up
TRIAP1	0.5	12	0.992805	-4.58	Down
TRIM10	1	5	0.940419	-2.32	Down
TRIM28	20	3	0.985752	2.74	Up
TRIM69	1	10	0.989223	-3.32	Down
TSPO2	1	11	0.990616	-3.46	Down
TTC24	1	4	0.926165	-2	Down
TTC37	0.5	4	0.950827	-3	Down
TXNL4A	1	5	0.940419	-2.32	Down
TYMS	1	4	0.926165	-2	Down
U2SURP	1	5	0.940419	-2.32	Down
UBAP2L	0.5	3	0.918618	-2.58	Down
UBE2C	2	9	0.951536	-2.17	Down
UBE2E1	4	25	0.986815	-2.64	Down
UBE2F	1	4	0.926165	-2	Down
UBE4A	1	4	0.926165	-2	Down
UBL4A	6	1	0.967889	2.58	Up
UCKL1	0.5	7	0.982285	-3.81	Down
UNC13D	0.5	3	0.918618	-2.58	Down
UQCC3	5	1	0.940419	2.32	Up
UQCRFS1	16	0.5	0.995537	5	Up
UQCRHL	19	0.5	0.996641	5.25	Up
USP18	9	39	0.963113	-2.12	Down
USP9X	1	5	0.940419	-2.32	Down
VAMP5	10	2	0.95775	2.32	Up
VMA21	7	0.5	0.982285	3.81	Up
VNN2	6	1	0.967889	2.58	Up
VPS45	1	4	0.926165	-2	Down
VTI1B	5	0.5	0.967084	3.32	Up
WDR45	3	0.5	0.918618	2.58	Up
WDR6	0.5	9	0.988521	-4.17	Down
WFS1	28	4	0.988214	2.81	Up
WHSC1L1	1	4	0.926165	-2	Down
WNK1	1	5	0.940419	-2.32	Down
WSB1	0.5	9	0.988521	-4.17	Down
XPC	2	9	0.951536	-2.17	Down
XPO1	2	8	0.94829	-2	Down
YOD1	0.5	4	0.950827	-3	Down
YPEL1	3	0.5	0.918618	2.58	Up
YWHAH	0.5	12	0.992805	-4.58	Down
ZBED1	10	2	0.95775	2.32	Up
ZBTB22	7	0.5	0.982285	3.81	Up
ZC3H11A	1	4	0.926165	-2	Down
ZC3H7A	0.5	3	0.918618	-2.58	Down
ZCCHC11	0.5	4	0.950827	-3	Down
ZMYM2	0.5	3	0.918618	-2.58	Down
ZNF124	14	3	0.957664	2.22	Up
ZNF32	19	1	0.996617	4.25	Up
ZNF410	2	12	0.981205	-2.58	Down
ZNF738	0.5	3	0.918618	-2.58	Down
ZNF768	1	6	0.967889	-2.58	Down
ZNF787	10	0.5	0.990317	4.32	Up
ZNHIT3	1	8	0.982946	-3	Down

## Sheet: DEG R-A-D14 vs D0
Note: The differentially expressed genes in patient R-A for post-VS-pre-CD19-CAR-T infusion. D0 and D14 indicate 1 day before and 14 days after injection of CAR-T cells, respectively. CD19-CAR-T cells were infused with 1/3 dose at day 1 (D1) and 2/3 dose at day 2 (D2). CAR-T, chimeric antigen receptor T-cell; R, remissive patient; Prob, probability of differential expression.
Gene	R-A-D14	R-A-D0	Prob	Log2FC	Flag
A2M	4	0.5	0.93822	3	Up
ABCB10	75	12	0.987984	2.64	Up
ABCB6	30	0.5	0.998482	5.91	Up
ABCF1	1	5	0.931104	-2.32	Down
ABHD17A	4	18	0.956237	-2.17	Down
ABHD17B	3	13	0.95197	-2.12	Down
AC025048.1	9	0.5	0.98634	4.17	Up
ACD	0.5	4	0.93822	-3	Down
ACHE	4	1	0.912518	2	Up
ACKR1	18	0.5	0.996063	5.17	Up
ACOT13	6	0.5	0.970797	3.58	Up
ACOT2	1	4	0.912518	-2	Down
ACSL1	9	2	0.9457	2.17	Up
ADA	5	26	0.964179	-2.38	Down
ADAM15	1	4	0.912518	-2	Down
ADGRG3	4	0.5	0.93822	3	Up
ADI1	2	20	0.995078	-3.32	Down
AGO2	5	1	0.931104	2.32	Up
AGPAT5	1	4	0.912518	-2	Down
AGPAT9	4	0.5	0.93822	3	Up
AGR2	0.5	12	0.991791	-4.58	Down
AIDA	1	5	0.931104	-2.32	Down
AIM1	0.5	4	0.93822	-3	Down
AK3	2	9	0.9457	-2.17	Down
AKIRIN1	5	1	0.931104	2.32	Up
AKR1C3	26	4	0.985806	2.7	Up
ALAD	16	4	0.954195	2	Up
ALDH5A1	1	4	0.912518	-2	Down
ALKBH2	1	4	0.912518	-2	Down
AMPD3	5	1	0.931104	2.32	Up
ANP32B	6	0.5	0.970797	3.58	Up
ANXA3	38	7	0.965552	2.44	Up
APEX1	15	2	0.983084	2.91	Up
APOC1	10	1	0.987428	3.32	Up
APOL2	1	5	0.931104	-2.32	Down
AQP9	4	0.5	0.93822	3	Up
ARFGAP2	21	4	0.962973	2.39	Up
ARG1	29	7	0.958709	2.05	Up
ARHGAP19	8	2	0.94147	2	Up
ARID5A	1	7	0.968528	-2.81	Down
ARL4C	1	11	0.989175	-3.46	Down
ARL6IP4	3	42	0.998965	-3.81	Down
ARNT	4	0.5	0.93822	3	Up
ARRDC2	3	18	0.983439	-2.58	Down
ASF1B	2	11	0.955916	-2.46	Down
ASNS	6	0.5	0.970797	3.58	Up
ASS1	0.5	6	0.970797	-3.58	Down
ATF3	1	11	0.989175	-3.46	Down
ATF5	0.5	4	0.93822	-3	Down
ATG101	4	17	0.955087	-2.09	Down
ATG14	4	1	0.912518	2	Up
ATG9A	4	0.5	0.93822	3	Up
ATP2B1	4	1	0.912518	2	Up
ATP5O	6	50	0.995522	-3.06	Down
ATP6V0A1	6	1	0.961312	2.58	Up
ATP6V0E2	1	5	0.931104	-2.32	Down
ATP6V1D	1	6	0.961312	-2.58	Down
ATP8B4	5	1	0.931104	2.32	Up
ATXN7L3B	7	0.5	0.978341	3.81	Up
AURKAIP1	16	2	0.990725	3	Up
B3GALNT1	6	1	0.961312	2.58	Up
B3GNT2	6	31	0.964889	-2.37	Down
BANF1	1	7	0.968528	-2.81	Down
BANK1	0.5	6	0.970797	-3.58	Down
BAX	11	44	0.960022	-2	Down
BCAS4	0.5	4	0.93822	-3	Down
BCL7C	6	26	0.958305	-2.12	Down
BCR	3	12	0.950314	-2	Down
BEX1	5	1	0.931104	2.32	Up
BEX4	4	0.5	0.93822	3	Up
BIRC6	1	5	0.931104	-2.32	Down
BLK	0.5	5	0.958969	-3.32	Down
BPI	78	17	0.961355	2.2	Up
BST1	8	2	0.94147	2	Up
BTK	0.5	12	0.991791	-4.58	Down
C12orf75	4	26	0.985806	-2.7	Down
C14orf1	1	4	0.912518	-2	Down
C17orf49	1	10	0.987428	-3.32	Down
C17orf59	0.5	5	0.958969	-3.32	Down
C19orf38	5	1	0.931104	2.32	Up
C19orf53	0.5	9	0.98634	-4.17	Down
C1GALT1	5	1	0.931104	2.32	Up
C1orf109	4	1	0.912518	2	Up
C1orf228	0.5	5	0.958969	-3.32	Down
C1orf54	1	5	0.931104	-2.32	Down
C1QA	14	3	0.95364	2.22	Up
C1QB	27	2	0.997479	3.75	Up
C1QC	18	4	0.956237	2.17	Up
C5AR1	9	2	0.9457	2.17	Up
C6orf47	5	0.5	0.958969	3.32	Up
C6orf48	2	18	0.992005	-3.17	Down
C9orf16	1	9	0.982917	-3.17	Down
C9orf69	0.5	5	0.958969	-3.32	Down
CAMK2D	2	8	0.94147	-2	Down
CAMP	646	80	0.996202	3.01	Up
CCDC12	2	8	0.94147	-2	Down
CCDC69	3	12	0.950314	-2	Down
CCL3	15	2	0.983084	2.91	Up
CCND2	1	9	0.982917	-3.17	Down
CCNDBP1	54	1	0.999556	5.75	Up
CCNE1	9	2	0.9457	2.17	Up
CCNG1	7	36	0.965381	-2.36	Down
CCR2	4	1	0.912518	2	Up
CD14	10	0.5	0.988703	4.32	Up
CD163	4	0.5	0.93822	3	Up
CD177	33	1	0.998733	5.04	Up
CD19	0.5	13	0.992882	-4.7	Down
CD24	28	3	0.994365	3.22	Up
CD47	0.5	18	0.996063	-5.17	Down
CD5	2	9	0.9457	-2.17	Down
CD53	27	2	0.997479	3.75	Up
CD70	3	16	0.960726	-2.42	Down
CD79A	1	29	0.998384	-4.86	Down
CD9	0.5	5	0.958969	-3.32	Down
CD93	7	1	0.968528	2.81	Up
CDC25B	6	1	0.961312	2.58	Up
CDC26	3	12	0.950314	-2	Down
CDCA3	0.5	5	0.958969	-3.32	Down
CDCA7	1	5	0.931104	-2.32	Down
CDK14	0.5	6	0.970797	-3.58	Down
CDKN1A	6	54	0.995825	-3.17	Down
CDKN2AIPNL	1	8	0.979688	-3	Down
CEACAM4	5	0.5	0.958969	3.32	Up
CEACAM8	11	1	0.989175	3.46	Up
CEBPE	11	2	0.955916	2.46	Up
CEBPG	4	0.5	0.93822	3	Up
CENPE	5	1	0.931104	2.32	Up
CENPL	4	0.5	0.93822	3	Up
CEP192	2	8	0.94147	-2	Down
CEP55	2	8	0.94147	-2	Down
CERS6	0.5	4	0.93822	-3	Down
CHAC2	4	0.5	0.93822	3	Up
CHD3	1	4	0.912518	-2	Down
CHI3L1	9	1	0.982917	3.17	Up
CKAP4	12	2	0.978857	2.58	Up
CKLF	0.5	22	0.997278	-5.46	Down
CKS1B	1	31	0.998571	-4.95	Down
CLC	136	15	0.996276	3.18	Up
CLEC11A	2	18	0.992005	-3.17	Down
CLEC12A	7	1	0.968528	2.81	Up
CLEC4E	9	1	0.982917	3.17	Up
CLEC7A	7	1	0.968528	2.81	Up
CLECL1	1	13	0.99238	-3.7	Down
CLIC2	8	2	0.94147	2	Up
CLIP2	0.5	11	0.990459	-4.46	Down
COA1	10	2	0.953668	2.32	Up
COL1A1	4	0.5	0.93822	3	Up
COL1A2	8	0.5	0.983079	4	Up
CORO1B	0.5	6	0.970797	-3.58	Down
COTL1	38	9	0.95971	2.08	Up
COX11	5	0.5	0.958969	3.32	Up
COX14	16	0.5	0.995121	5	Up
COX8A	1	177	0.999935	-7.47	Down
CPA3	19	2	0.992443	3.25	Up
CPEB4	9	1	0.982917	3.17	Up
CPVL	20	5	0.956373	2	Up
CR1L	9	2	0.9457	2.17	Up
CRCP	4	0.5	0.93822	3	Up
CRISP3	16	1	0.995063	4	Up
CRNKL1	0.5	5	0.958969	-3.32	Down
CRTAM	1	4	0.912518	-2	Down
CSF2RB	5	1	0.931104	2.32	Up
CSF3R	14	3	0.95364	2.22	Up
CSNK2A3	7	0.5	0.978341	3.81	Up
CSRNP1	2	25	0.997166	-3.64	Down
CSTA	53	10	0.966195	2.41	Up
CTLA4	3	16	0.960726	-2.42	Down
CTSS	69	16	0.960795	2.11	Up
CUL4A	0.5	18	0.996063	-5.17	Down
CX3CR1	7	0.5	0.978341	3.81	Up
CXCR4	0.5	357	0.999987	-9.48	Down
CXXC5	1	5	0.931104	-2.32	Down
CYFIP1	1	6	0.961312	-2.58	Down
CYP4F3	5	0.5	0.958969	3.32	Up
CYSTM1	16	1	0.995063	4	Up
CYTIP	6	26	0.958305	-2.12	Down
CYTL1	1	11	0.989175	-3.46	Down
DBI	5	29	0.96487	-2.54	Down
DBN1	1	6	0.961312	-2.58	Down
DBR1	4	1	0.912518	2	Up
DCTN5	0.5	4	0.93822	-3	Down
DCTN6	0.5	5	0.958969	-3.32	Down
DDIT3	2	10	0.953668	-2.32	Down
DDX41	12	0.5	0.991791	4.58	Up
DDX56	0.5	10	0.988703	-4.32	Down
DEFA4	90	20	0.961431	2.17	Up
DFNA5	0.5	9	0.98634	-4.17	Down
DNAJC14	4	1	0.912518	2	Up
DNASE1L3	6	0.5	0.970797	3.58	Up
DNTT	2	126	0.999903	-5.98	Down
DPM3	10	0.5	0.988703	4.32	Up
DR1	1	6	0.961312	-2.58	Down
DSTYK	4	0.5	0.93822	3	Up
DVL2	0.5	4	0.93822	-3	Down
DYNLT3	0.5	4	0.93822	-3	Down
DYSF	5	1	0.931104	2.32	Up
EBF1	0.5	4	0.93822	-3	Down
EBPL	0.5	6	0.970797	-3.58	Down
EDC4	4	0.5	0.93822	3	Up
EEF1D	1	24	0.997687	-4.58	Down
EEF1G	1	8	0.979688	-3	Down
EIF2AK3	1	5	0.931104	-2.32	Down
EIF5AL1	1	4	0.912518	-2	Down
ENC1	1	5	0.931104	-2.32	Down
ENOPH1	3	13	0.95197	-2.12	Down
ENPP4	6	1	0.961312	2.58	Up
ENTPD1	4	1	0.912518	2	Up
EP300	4	1	0.912518	2	Up
EPX	9	0.5	0.98634	4.17	Up
EXOC3	5	0.5	0.958969	3.32	Up
EXOC4	1	8	0.979688	-3	Down
EZH2	1	4	0.912518	-2	Down
F2R	0.5	9	0.98634	-4.17	Down
FABP4	16	0.5	0.995121	5	Up
FADD	0.5	6	0.970797	-3.58	Down
FAM101B	0.5	7	0.978341	-3.81	Down
FAM129C	0.5	14	0.9938	-4.81	Down
FAM178B	5	1	0.931104	2.32	Up
FAM195A	1	4	0.912518	-2	Down
FAM195B	2	9	0.9457	-2.17	Down
FAM20B	4	1	0.912518	2	Up
FAM216A	1	5	0.931104	-2.32	Down
FAM26F	5	0.5	0.958969	3.32	Up
FAM45A	20	1	0.996735	4.32	Up
FAM46A	4	0.5	0.93822	3	Up
FAM46C	123	3	0.9999	5.36	Up
FAM64A	0.5	4	0.93822	-3	Down
FAM65C	4	0.5	0.93822	3	Up
FAM78A	5	0.5	0.958969	3.32	Up
FAXDC2	4	0.5	0.93822	3	Up
FBXO11	4	1	0.912518	2	Up
FCAR	8	1	0.979688	3	Up
FCER1G	6	1	0.961312	2.58	Up
FCGR1B	4	1	0.912518	2	Up
FCGR3B	22	5	0.957391	2.14	Up
FHDC1	7	1	0.968528	2.81	Up
FHL1	1	5	0.931104	-2.32	Down
FLT3	0.5	4	0.93822	-3	Down
FLYWCH2	4	1	0.912518	2	Up
FPR1	46	9	0.965938	2.35	Up
FRAT1	1	4	0.912518	-2	Down
FSTL1	4	0.5	0.93822	3	Up
FTSJ3	4	0.5	0.93822	3	Up
FURIN	8	2	0.94147	2	Up
FXYD2	3	13	0.95197	-2.12	Down
GAMT	1	4	0.912518	-2	Down
GCA	43	6	0.988298	2.84	Up
GIPC1	1	8	0.979688	-3	Down
GLIPR2	26	3	0.993889	3.12	Up
GLO1	6	31	0.964889	-2.37	Down
GNB5	1	4	0.912518	-2	Down
GOLGA4	4	0.5	0.93822	3	Up
GOSR1	1	4	0.912518	-2	Down
GPR160	4	0.5	0.93822	3	Up
GPX7	1	8	0.979688	-3	Down
GRINA	4	1	0.912518	2	Up
GTF2B	21	4	0.962973	2.39	Up
GTF2F2	8	2	0.94147	2	Up
GTPBP2	16	3	0.960726	2.42	Up
GYPC	89	14	0.988068	2.67	Up
H1FX	0.5	10	0.988703	-4.32	Down
H2AFJ	5	1	0.931104	2.32	Up
H3F3A	12	57	0.961096	-2.25	Down
HAGH	45	2	0.999294	4.49	Up
HAUS6	4	1	0.912518	2	Up
HBA1	512	2517	0.961735	-2.3	Down
HBG2	967	180	0.966904	2.43	Up
HCST	6	1	0.961312	2.58	Up
HEATR3	1	5	0.931104	-2.32	Down
HECTD4	15	3	0.959829	2.32	Up
HEXIM1	10	0.5	0.988703	4.32	Up
HIATL1	0.5	6	0.970797	-3.58	Down
HIST1H1C	0.5	10	0.988703	-4.32	Down
HIST1H2AM	4	1	0.912518	2	Up
HIST1H2BB	308	4	0.999981	6.27	Up
HIST1H2BC	13	1030	1	-6.31	Down
HIST1H2BD	2	11	0.955916	-2.46	Down
HIST1H2BF	11	2	0.955916	2.46	Up
HIST1H3D	91	0.5	0.999827	7.51	Up
HIST1H4L	1	6	0.961312	-2.58	Down
HIST2H2AA4	0.5	830	1	-10.7	Down
HIST2H3A	260	0.5	0.99997	9.02	Up
HIST2H3PS2	0.5	50	0.999472	-6.64	Down
HIST2H4A	0.5	26	0.99799	-5.7	Down
HIST2H4B	1499	316	0.961735	2.25	Up
HK3	25	4	0.985583	2.64	Up
HLA-DPA1	14	3	0.95364	2.22	Up
HLA-DRB1	0.5	17	0.995624	-5.09	Down
HMCES	3	18	0.983439	-2.58	Down
HMGA1	2	16	0.990725	-3	Down
HMGN1	3	17	0.961546	-2.5	Down
HNRNPA0	0.5	11	0.990459	-4.46	Down
HNRNPH2	0.5	20	0.996747	-5.32	Down
HP	30	3	0.996908	3.32	Up
HSPA1A	58	13	0.960676	2.16	Up
HSPA1B	55	12	0.960988	2.2	Up
HSPD1	66	7	0.996013	3.24	Up
HUWE1	1	4	0.912518	-2	Down
HYPK	9	0.5	0.98634	4.17	Up
ID3	1	5	0.931104	-2.32	Down
IDH3A	1	5	0.931104	-2.32	Down
IER2	19	0.5	0.996434	5.25	Up
IER5	9	0.5	0.98634	4.17	Up
IFIT1	13	0.5	0.992882	4.7	Up
IFITM1	5	35	0.98783	-2.81	Down
IFNG	1	4	0.912518	-2	Down
IFRD2	2	11	0.955916	-2.46	Down
IGFBP4	4	0.5	0.93822	3	Up
IGLL1	0.5	27	0.998149	-5.75	Down
IKBIP	0.5	7	0.978341	-3.81	Down
IKZF2	1	5	0.931104	-2.32	Down
IL16	4	18	0.956237	-2.17	Down
IL23A	0.5	4	0.93822	-3	Down
IL6R	4	1	0.912518	2	Up
IMP3	0.5	17	0.995624	-5.09	Down
IMPACT	4	1	0.912518	2	Up
IRF2BP2	0.5	5	0.958969	-3.32	Down
ISG15	8	100	0.999318	-3.64	Down
ITGA4	2	33	0.99859	-4.04	Down
ITPK1	0.5	4	0.93822	-3	Down
ITPR1	1	4	0.912518	-2	Down
JCHAIN	9	55	0.987698	-2.61	Down
JUN	12	48	0.960206	-2	Down
JUNB	82	0.5	0.999796	7.36	Up
JUP	0.5	4	0.93822	-3	Down
KCMF1	6	1	0.961312	2.58	Up
KCTD12	4	1	0.912518	2	Up
KCTD5	1	5	0.931104	-2.32	Down
KDELR2	6	1	0.961312	2.58	Up
KDM7A	7	1	0.968528	2.81	Up
KIAA0020	0.5	7	0.978341	-3.81	Down
KIAA0232	6	1	0.961312	2.58	Up
KIAA0368	0.5	5	0.958969	-3.32	Down
KIAA1143	4	1	0.912518	2	Up
KIDINS220	4	0.5	0.93822	3	Up
KLHDC2	0.5	6	0.970797	-3.58	Down
KPNA4	5	1	0.931104	2.32	Up
KTI12	0.5	4	0.93822	-3	Down
LBH	3	19	0.983939	-2.66	Down
LCN2	22	4	0.963456	2.46	Up
LEF1	1	14	0.993625	-3.81	Down
LEPR	5	1	0.931104	2.32	Up
LIN52	0.5	4	0.93822	-3	Down
LLPH	4	0.5	0.93822	3	Up
LPAR6	0.5	10	0.988703	-4.32	Down
LRCH3	1	4	0.912518	-2	Down
LSM6	13	1	0.99238	3.7	Up
LSM8	3	24	0.99348	-3	Down
LTF	827	98	0.996202	3.08	Up
LYN	1	4	0.912518	-2	Down
MAK16	1	6	0.961312	-2.58	Down
MARCKS	4	0.5	0.93822	3	Up
MBOAT2	12	2	0.978857	2.58	Up
MCEMP1	8	0.5	0.983079	4	Up
MDFI	0.5	4	0.93822	-3	Down
MDK	0.5	6	0.970797	-3.58	Down
MEA1	2	8	0.94147	-2	Down
MED17	1	5	0.931104	-2.32	Down
MEF2C	2	12	0.978857	-2.58	Down
MFN1	4	0.5	0.93822	3	Up
MKNK1	4	1	0.912518	2	Up
MLC1	9	1	0.982917	3.17	Up
MMD	1	7	0.968528	-2.81	Down
MME	1	15	0.994339	-3.91	Down
MMP14	1	4	0.912518	-2	Down
MMP8	39	3	0.998476	3.7	Up
MMP9	61	4	0.999426	3.93	Up
MNDA	89	16	0.966773	2.48	Up
MOB4	1	7	0.968528	-2.81	Down
MPEG1	4	1	0.912518	2	Up
MPI	1	4	0.912518	-2	Down
MPLKIP	4	0.5	0.93822	3	Up
MRPL14	28	6	0.959216	2.22	Up
MRPL41	0.5	12	0.991791	-4.58	Down
MRPL55	13	1	0.99238	3.7	Up
MRPS28	1	4	0.912518	-2	Down
MRPS36	17	3	0.961546	2.5	Up
MRPS6	7	1	0.968528	2.81	Up
MS4A1	0.5	5	0.958969	-3.32	Down
MS4A3	55	9	0.987698	2.61	Up
MSI2	1	4	0.912518	-2	Down
MT1X	1	5	0.931104	-2.32	Down
MT-CO1	0.5	491	1	-9.94	Down
MT-CO3	34	0.5	0.998803	6.09	Up
MTFP1	2	9	0.9457	-2.17	Down
MTPAP	1	7	0.968528	-2.81	Down
MTURN	6	1	0.961312	2.58	Up
MUL1	0.5	5	0.958969	-3.32	Down
MXD3	1	12	0.991289	-3.58	Down
MXRA7	0.5	7	0.978341	-3.81	Down
MYEOV2	30	5	0.986295	2.58	Up
MZB1	1	12	0.991289	-3.58	Down
MZT1	1	9	0.982917	-3.17	Down
NABP2	1	4	0.912518	-2	Down
NAPRT	0.5	7	0.978341	-3.81	Down
NAT1	4	0.5	0.93822	3	Up
NATD1	9	0.5	0.98634	4.17	Up
NBEAL1	5	0.5	0.958969	3.32	Up
NCF2	37	9	0.959602	2.04	Up
NDEL1	1	5	0.931104	-2.32	Down
NDRG3	1	4	0.912518	-2	Down
NDUFA2	6	28	0.959216	-2.22	Down
NDUFA3	0.5	5	0.958969	-3.32	Down
NDUFB6	7	34	0.960004	-2.28	Down
NIT2	5	1	0.931104	2.32	Up
NKAP	0.5	4	0.93822	-3	Down
NLRC4	5	1	0.931104	2.32	Up
NME3	1	4	0.912518	-2	Down
NOTCH2	5	1	0.931104	2.32	Up
NPL	9	2	0.9457	2.17	Up
NRBF2	1	5	0.931104	-2.32	Down
NRBP1	4	1	0.912518	2	Up
NREP	0.5	15	0.994513	-4.91	Down
NUDT22	0.5	9	0.98634	-4.17	Down
NXT2	1	5	0.931104	-2.32	Down
OAS1	5	0.5	0.958969	3.32	Up
OLFM4	4	1	0.912518	2	Up
OLR1	4	0.5	0.93822	3	Up
ORM1	12	1	0.991289	3.58	Up
OSBP2	40	10	0.95979	2	Up
OSM	0.5	4	0.93822	-3	Down
OTUD5	0.5	4	0.93822	-3	Down
P2RY13	4	0.5	0.93822	3	Up
PADI4	22	3	0.986007	2.87	Up
PAIP2	6	38	0.987038	-2.66	Down
PAK2	1	4	0.912518	-2	Down
PARVB	0.5	4	0.93822	-3	Down
PCMTD2	1	7	0.968528	-2.81	Down
PDCD7	1	4	0.912518	-2	Down
PDLIM1	1	7	0.968528	-2.81	Down
PDS5B	1	4	0.912518	-2	Down
PEMT	1	4	0.912518	-2	Down
PF4	3	12	0.950314	-2	Down
PF4V1	0.5	5	0.958969	-3.32	Down
PFKM	0.5	5	0.958969	-3.32	Down
PGAM4	1	19	0.996408	-4.25	Down
PGLYRP1	21	2	0.99539	3.39	Up
PHF5A	0.5	6	0.970797	-3.58	Down
PHGDH	1	11	0.989175	-3.46	Down
PIEZO1	1	4	0.912518	-2	Down
PIN4	1	7	0.968528	-2.81	Down
PJA1	1	4	0.912518	-2	Down
PKIG	1	4	0.912518	-2	Down
PKLR	5	1	0.931104	2.32	Up
PLBD1	27	2	0.997479	3.75	Up
PLCG2	1	4	0.912518	-2	Down
PLEKHF1	0.5	7	0.978341	-3.81	Down
PLEKHF2	9	0.5	0.98634	4.17	Up
PLK2	1	7	0.968528	-2.81	Down
PLK3	1	4	0.912518	-2	Down
PLXNC1	4	1	0.912518	2	Up
PMAIP1	0.5	9	0.98634	-4.17	Down
PMVK	1	6	0.961312	-2.58	Down
POGK	1	5	0.931104	-2.32	Down
POLR1D	5	40	0.995145	-3	Down
PPAT	1	4	0.912518	-2	Down
PPBP	11	93	0.996001	-3.08	Down
PPM1M	1	4	0.912518	-2	Down
PPP1R16B	1	7	0.968528	-2.81	Down
PPP6C	12	1	0.991289	3.58	Up
PRADC1	4	1	0.912518	2	Up
PRDX1	67	271	0.961163	-2.02	Down
PRG2	274	6	0.999976	5.51	Up
PRG3	99	0.5	0.999851	7.63	Up
PRIM1	0.5	14	0.9938	-4.81	Down
PRKCE	0.5	5	0.958969	-3.32	Down
PRMT1	4	68	0.999634	-4.09	Down
PRPF18	0.5	7	0.978341	-3.81	Down
PTAFR	8	1	0.979688	3	Up
PTRH2	7	1	0.968528	2.81	Up
PUS1	0.5	4	0.93822	-3	Down
PYURF	18	2	0.992005	3.17	Up
QPCT	14	2	0.982174	2.81	Up
QRSL1	1	7	0.968528	-2.81	Down
RAB18	4	1	0.912518	2	Up
RAB20	5	0.5	0.958969	3.32	Up
RAB34	1	4	0.912518	-2	Down
RAB9A	0.5	12	0.991791	-4.58	Down
RAC1	0.5	5	0.958969	-3.32	Down
RAC2	3	18	0.983439	-2.58	Down
RAG1	0.5	12	0.991791	-4.58	Down
RALGDS	6	1	0.961312	2.58	Up
RALY	6	33	0.965284	-2.46	Down
RANBP10	8	1	0.979688	3	Up
RAP1A	1	4	0.912518	-2	Down
RAP2B	0.5	4	0.93822	-3	Down
RASSF1	0.5	4	0.93822	-3	Down
RBM15B	4	0.5	0.93822	3	Up
RBM33	2	11	0.955916	-2.46	Down
RBM4	4	1	0.912518	2	Up
RCSD1	4	17	0.955087	-2.09	Down
REPS1	1	4	0.912518	-2	Down
RETN	23	2	0.995961	3.52	Up
RFC3	2	9	0.9457	-2.17	Down
RFESD	24	6	0.957659	2	Up
RFFL	4	1	0.912518	2	Up
RHOF	1	4	0.912518	-2	Down
RIC1	1	4	0.912518	-2	Down
RILPL2	1	6	0.961312	-2.58	Down
RIMKLB	2	8	0.94147	-2	Down
RMI2	0.5	5	0.958969	-3.32	Down
RNASE2	23	2	0.995961	3.52	Up
RNASE3	0.5	5	0.958969	-3.32	Down
RNASEK	0.5	6	0.970797	-3.58	Down
RNASET2	1	12	0.991289	-3.58	Down
RNF113A	0.5	10	0.988703	-4.32	Down
RNF139	0.5	6	0.970797	-3.58	Down
RNF149	4	1	0.912518	2	Up
RNF167	6	1	0.961312	2.58	Up
RNF187	23	3	0.986262	2.94	Up
RNF40	13	2	0.980175	2.7	Up
RPA3	6	0.5	0.970797	3.58	Up
RPAP2	0.5	4	0.93822	-3	Down
RPL37	74	4	0.999714	4.21	Up
RPP25L	0.5	8	0.983079	-4	Down
RPS19BP1	3	12	0.950314	-2	Down
RPS27A	34	321	0.996355	-3.24	Down
RPS29	86	3	0.999803	4.84	Up
RRAS2	1	4	0.912518	-2	Down
S100A10	9	1	0.982917	3.17	Up
S100A12	691	29	0.999998	4.57	Up
S100A13	0.5	7	0.978341	-3.81	Down
S100A16	0.5	8	0.983079	-4	Down
S100A8	4478	323	0.999489	3.79	Up
S100A9	7166	1120	0.988305	2.68	Up
S100P	15	2	0.983084	2.91	Up
S1PR1	5	0.5	0.958969	3.32	Up
SAMD1	10	2	0.953668	2.32	Up
SAMD3	0.5	8	0.983079	-4	Down
SAP30	3	12	0.950314	-2	Down
SBF1	3	12	0.950314	-2	Down
SCFD2	1	4	0.912518	-2	Down
SCHIP1	0.5	4	0.93822	-3	Down
SDHC	1	4	0.912518	-2	Down
SEC14L1	8	1	0.979688	3	Up
SEC14L4	4	1	0.912518	2	Up
SEC22B	4	1	0.912518	2	Up
SEC31A	5	1	0.931104	2.32	Up
SELO	4	1	0.912518	2	Up
SEPP1	21	2	0.99539	3.39	Up
SEPT1	4	25	0.985583	-2.64	Down
SEPT6	6	0.5	0.970797	3.58	Up
SERINC5	0.5	4	0.93822	-3	Down
SERPINA1	11	2	0.955916	2.46	Up
SERPINB10	6	1	0.961312	2.58	Up
SERTAD1	7	0.5	0.978341	3.81	Up
SFI1	4	0.5	0.93822	3	Up
SGPP1	7	0.5	0.978341	3.81	Up
SH3TC1	2	8	0.94147	-2	Down
SHFM1	5	32	0.986574	-2.68	Down
SIT1	2	24	0.996968	-3.58	Down
SLA	1	4	0.912518	-2	Down
SLBP	2	27	0.997479	-3.75	Down
SLC22A23	5	1	0.931104	2.32	Up
SLC25A24	1	5	0.931104	-2.32	Down
SLC35F2	1	8	0.979688	-3	Down
SLC38A1	4	0.5	0.93822	3	Up
SLC39A1	2	11	0.955916	-2.46	Down
SLC39A14	1	4	0.912518	-2	Down
SLC4A1	564	3	1	7.55	Up
SLC6A19	7	1	0.968528	2.81	Up
SLC7A7	4	1	0.912518	2	Up
SMARCC2	4	1	0.912518	2	Up
SMIM19	1	4	0.912518	-2	Down
SNN	5	0.5	0.958969	3.32	Up
SNRPF	32	8	0.959073	2	Up
SNUPN	4	1	0.912518	2	Up
SNX20	6	0.5	0.970797	3.58	Up
SNX25	1	5	0.931104	-2.32	Down
SOCS3	31	1	0.998571	4.95	Up
SOX6	7	1	0.968528	2.81	Up
SPCS1	1	6	0.961312	-2.58	Down
SPG11	5	0.5	0.958969	3.32	Up
SPTB	11	1	0.989175	3.46	Up
SRP19	1	6	0.961312	-2.58	Down
SRPRB	0.5	8	0.983079	-4	Down
SRRM2	4	1	0.912518	2	Up
SSNA1	25	5	0.963891	2.32	Up
SSR4	42	9	0.96053	2.22	Up
SSSCA1	3	14	0.95364	-2.22	Down
ST6GALNAC4	1	8	0.979688	-3	Down
ST7	5	1	0.931104	2.32	Up
STK39	1	4	0.912518	-2	Down
STMN3	0.5	10	0.988703	-4.32	Down
STX3	4	1	0.912518	2	Up
SUB1	10	63	0.987861	-2.66	Down
SULT1A1	4	1	0.912518	2	Up
SUPT5H	8	2	0.94147	2	Up
SUZ12	1	5	0.931104	-2.32	Down
TAF9	0.5	13	0.992882	-4.7	Down
TAGAP	25	6	0.957969	2.06	Up
TAL1	4	1	0.912518	2	Up
TANGO2	44	4	0.997856	3.46	Up
TBCC	19	0.5	0.996434	5.25	Up
TBCEL	7	1	0.968528	2.81	Up
TCF4	0.5	4	0.93822	-3	Down
TCL1A	3	60	0.999589	-4.32	Down
TCL1B	0.5	10	0.988703	-4.32	Down
TCN1	57	5	0.998216	3.51	Up
TEN1	1	4	0.912518	-2	Down
TF	4	0.5	0.93822	3	Up
TFF3	6	0.5	0.970797	3.58	Up
TFPI	4	1	0.912518	2	Up
TGFBI	6	1	0.961312	2.58	Up
TIGAR	1	4	0.912518	-2	Down
TIMM10	4	0.5	0.93822	3	Up
TIMM13	25	0.5	0.997852	5.64	Up
TLR1	4	0.5	0.93822	3	Up
TMCC2	172	35	0.961656	2.3	Up
TMED3	3	13	0.95197	-2.12	Down
TMED4	0.5	10	0.988703	-4.32	Down
TMEM107	3	33	0.997254	-3.46	Down
TMEM14C	63	8	0.988854	2.98	Up
TMEM167A	12	1	0.991289	3.58	Up
TMEM167B	1	5	0.931104	-2.32	Down
TMEM179B	5	0.5	0.958969	3.32	Up
TMEM206	1	5	0.931104	-2.32	Down
TMEM230	10	0.5	0.988703	4.32	Up
TMEM248	2	9	0.9457	-2.17	Down
TMEM50B	4	1	0.912518	2	Up
TMX2	7	1	0.968528	2.81	Up
TNFAIP2	4	0.5	0.93822	3	Up
TNFRSF10C	6	0.5	0.970797	3.58	Up
TNFRSF1B	4	16	0.954195	-2	Down
TNFSF10	14	2	0.982174	2.81	Up
TNFSF13	7	1	0.968528	2.81	Up
TNFSF13B	4	1	0.912518	2	Up
TOB1	0.5	4	0.93822	-3	Down
TOMM6	4	38	0.995245	-3.25	Down
TOR1AIP1	7	1	0.968528	2.81	Up
TP53I13	1	7	0.968528	-2.81	Down
TPM2	0.5	9	0.98634	-4.17	Down
TPM4	5	57	0.998216	-3.51	Down
TPSAB1	6	1	0.961312	2.58	Up
TPSB2	8	1	0.979688	3	Up
TRAF3IP2	0.5	9	0.98634	-4.17	Down
TRIM38	1	4	0.912518	-2	Down
TRMT1L	4	1	0.912518	2	Up
TRMT61A	1	4	0.912518	-2	Down
TRPM2	1	4	0.912518	-2	Down
TSC22D1	3	13	0.95197	-2.12	Down
TSR3	2	8	0.94147	-2	Down
TTC4	1	4	0.912518	-2	Down
TUBGCP6	4	1	0.912518	2	Up
TUSC2	1	4	0.912518	-2	Down
TXNL1	21	0.5	0.99699	5.39	Up
TYROBP	15	2	0.983084	2.91	Up
UBASH3B	2	13	0.980175	-2.7	Down
UBE2L6	10	55	0.966377	-2.46	Down
UCHL5	4	0.5	0.93822	3	Up
UCKL1	4	0.5	0.93822	3	Up
UFM1	0.5	7	0.978341	-3.81	Down
UGGT1	8	2	0.94147	2	Up
UHMK1	16	3	0.960726	2.42	Up
UHRF1	9	41	0.960424	-2.19	Down
UNC119B	0.5	4	0.93822	-3	Down
UPF1	6	0.5	0.970797	3.58	Up
UQCRHL	12	0.5	0.991791	4.58	Up
USP4	4	1	0.912518	2	Up
VAMP1	1	4	0.912518	-2	Down
VCAN	8	2	0.94147	2	Up
VDAC2	21	0.5	0.99699	5.39	Up
VNN2	27	5	0.964394	2.43	Up
VPREB1	1	54	0.999556	-5.75	Down
VPREB3	0.5	8	0.983079	-4	Down
VPS13B	4	1	0.912518	2	Up
VPS51	22	3	0.986007	2.87	Up
VSTM1	7	0.5	0.978341	3.81	Up
WBP2	4	0.5	0.93822	3	Up
WDR82	6	25	0.957969	-2.06	Down
WRB	1	4	0.912518	-2	Down
XBP1	3	17	0.961546	-2.5	Down
XPO4	1	4	0.912518	-2	Down
YIPF4	4	1	0.912518	2	Up
YOD1	29	1	0.998384	4.86	Up
YWHAZ	9	42	0.96053	-2.22	Down
ZBTB1	0.5	4	0.93822	-3	Down
ZCCHC3	4	0.5	0.93822	3	Up
ZCCHC7	2	12	0.978857	-2.58	Down
ZFP36L2	7	0.5	0.978341	3.81	Up
ZFYVE1	4	1	0.912518	2	Up
ZGPAT	0.5	11	0.990459	-4.46	Down
ZNF131	4	0.5	0.93822	3	Up
ZNF146	1	5	0.931104	-2.32	Down
ZNF22	9	0.5	0.98634	4.17	Up
ZNF32	0.5	12	0.991791	-4.58	Down
ZNF627	0.5	6	0.970797	-3.58	Down
ZNF844	0.5	4	0.93822	-3	Down
ZNF92	0.5	4	0.93822	-3	Down
ZNRD1	8	35	0.959582	-2.13	Down

## Sheet: DEG R-C-D14 vs D0
Note: The differentially expressed genes in patient R-C for post-VS-pre-CD19-CAR-T infusion. D0 and D14 indicate 1 day before and 14 days after injection of CAR-T cells, respectively. CD19-CAR-T cells were infused with 1/3 dose at day 1 (D1) and 2/3 dose at day 2 (D2). CAR-T, chimeric antigen receptor T-cell; R, remissive patient; Prob, probability of differential expression.
Gene	R-C-D14	R-C-D0	Prob	Log2FC	Flag
ABCB6	0.5	4	0.938415	-3	Down
ABHD13	4	1	0.912732	2	Up
ABI3	1	4	0.912732	-2	Down
ABRACL	50	6	0.995434	3.06	Up
ABT1	6	0.5	0.969515	3.58	Up
AC025048.1	0.5	6	0.969515	-3.58	Down
ACKR1	0.5	5	0.958157	-3.32	Down
ADIPOR2	0.5	3	0.90197	-2.58	Down
AEN	1	4	0.912732	-2	Down
AGPAT2	1	6	0.960662	-2.58	Down
AKAP9	5	1	0.930381	2.32	Up
ANAPC13	2	9	0.944738	-2.17	Down
ANKRD13D	2	9	0.944738	-2.17	Down
ANKRD40	3	0.5	0.90197	2.58	Up
AP5M1	7	1	0.967517	2.81	Up
APBB1IP	1	6	0.960662	-2.58	Down
APEX2	1	4	0.912732	-2	Down
APOBEC3A	1	7	0.967517	-2.81	Down
APOL2	1	5	0.930381	-2.32	Down
AQP3	16	3	0.959826	2.42	Up
ARF3	3	12	0.949454	-2	Down
ARF6	1	13	0.991106	-3.7	Down
ARG1	5	53	0.997881	-3.41	Down
ARID5A	1	4	0.912732	-2	Down
ARL4C	6	0.5	0.969515	3.58	Up
ARRDC4	7	1	0.967517	2.81	Up
ARSD	1	4	0.912732	-2	Down
ASB8	1	5	0.930381	-2.32	Down
ASPM	5	1	0.930381	2.32	Up
ATF6	5	1	0.930381	2.32	Up
ATF6B	1	4	0.912732	-2	Down
ATP5G3	9	40	0.960168	-2.15	Down
B3GNT2	0.5	10	0.987208	-4.32	Down
BASP1	0.5	14	0.992573	-4.81	Down
BCL2A1	19	1	0.995497	4.25	Up
BCL2L11	3	0.5	0.90197	2.58	Up
BCL2L15	1	6	0.960662	-2.58	Down
BIRC3	8	2	0.940449	2	Up
BLCAP	5	0.5	0.958157	3.32	Up
BORA	4	1	0.912732	2	Up
BPI	60	249	0.961767	-2.05	Down
BRI3	14	2	0.981607	2.81	Up
BST2	9	54	0.988105	-2.58	Down
C14orf142	3	0.5	0.90197	2.58	Up
C16orf91	0.5	7	0.976706	-3.81	Down
C17orf59	0.5	4	0.938415	-3	Down
C19orf53	19	0.5	0.995534	5.25	Up
C19orf66	0.5	3	0.90197	-2.58	Down
C1orf162	1	4	0.912732	-2	Down
C1QB	0.5	3	0.90197	-2.58	Down
C1QC	1	5	0.930381	-2.32	Down
C22orf39	0.5	5	0.958157	-3.32	Down
C2CD5	4	1	0.912732	2	Up
C2orf47	4	1	0.912732	2	Up
C2orf76	5	1	0.930381	2.32	Up
C3AR1	0.5	8	0.981482	-4	Down
C3orf17	4	1	0.912732	2	Up
C5AR2	0.5	3	0.90197	-2.58	Down
C6orf106	2	8	0.940449	-2	Down
C6orf47	7	0.5	0.976706	3.81	Up
C7orf73	0.5	3	0.90197	-2.58	Down
C8orf33	1	4	0.912732	-2	Down
C9orf16	2	12	0.978196	-2.58	Down
CA4	0.5	4	0.938415	-3	Down
CAB39	22	3	0.985846	2.87	Up
CAMP	33	1568	1	-5.57	Down
CAPRIN2	3	0.5	0.90197	2.58	Up
CARD6	0.5	4	0.938415	-3	Down
CARD9	0.5	5	0.958157	-3.32	Down
CBL	0.5	3	0.90197	-2.58	Down
CCDC115	2	8	0.940449	-2	Down
CCDC132	8	2	0.940449	2	Up
CCDC25	1	4	0.912732	-2	Down
CCDC82	3	0.5	0.90197	2.58	Up
CCND2	2	12	0.978196	-2.58	Down
CCNDBP1	38	2	0.998607	4.25	Up
CCNG1	20	5	0.955994	2	Up
CCNT1	0.5	3	0.90197	-2.58	Down
CCR1	0.5	8	0.981482	-4	Down
CCT5	46	7	0.987866	2.72	Up
CCT6A	32	0.5	0.99823	6	Up
CD177	4	18	0.955777	-2.17	Down
CD180	3	0.5	0.90197	2.58	Up
CD27	7	0.5	0.976706	3.81	Up
CD47	0.5	13	0.991654	-4.7	Down
CD52	0.5	17	0.994634	-5.09	Down
CD68	0.5	14	0.992573	-4.81	Down
CD69	92	10	0.996171	3.2	Up
CD79A	4	0.5	0.938415	3	Up
CD83	0.5	5	0.958157	-3.32	Down
CD99L2	1	4	0.912732	-2	Down
CDA	1	11	0.987849	-3.46	Down
CDC25B	4	1	0.912732	2	Up
CDCA4	0.5	10	0.987208	-4.32	Down
CDIPT	2	9	0.944738	-2.17	Down
CDK19	3	0.5	0.90197	2.58	Up
CDKN2AIPNL	10	0.5	0.987208	4.32	Up
CEACAM21	1	5	0.930381	-2.32	Down
CEACAM3	1	4	0.912732	-2	Down
CEACAM8	6	29	0.959392	-2.27	Down
CEBPB	4	1	0.912732	2	Up
CEBPD	13	0.5	0.991654	4.7	Up
CEBPG	7	0.5	0.976706	3.81	Up
CECR5	1	5	0.930381	-2.32	Down
CEP192	8	2	0.940449	2	Up
CFH	7	1	0.967517	2.81	Up
CHCHD1	28	7	0.958417	2	Up
CHD8	5	1	0.930381	2.32	Up
CHI3L1	3	29	0.99416	-3.27	Down
CHIT1	1	31	0.998152	-4.95	Down
CHMP1B	14	0.5	0.992573	4.81	Up
CHMP4A	20	0.5	0.995921	5.32	Up
CHMP4B	3	12	0.949454	-2	Down
CHUK	0.5	3	0.90197	-2.58	Down
CISD3	6	0.5	0.969515	3.58	Up
CISH	5	0.5	0.958157	3.32	Up
CLEC2D	0.5	3	0.90197	-2.58	Down
CLEC4A	20	4	0.961865	2.32	Up
CLIC1	113	0.5	0.999768	7.82	Up
CMC2	8	1	0.978264	3	Up
CNEP1R1	4	1	0.912732	2	Up
CNIH1	8	1	0.978264	3	Up
CNP	1	7	0.967517	-2.81	Down
COA4	19	2	0.991643	3.25	Up
COL18A1	0.5	3	0.90197	-2.58	Down
COMTD1	0.5	4	0.938415	-3	Down
CRISPLD2	0.5	3	0.90197	-2.58	Down
CSNK1G2	1	6	0.960662	-2.58	Down
CSRNP1	0.5	4	0.938415	-3	Down
CSTF2T	0.5	9	0.984917	-4.17	Down
CTSG	644	104	0.988998	2.63	Up
CUL3	4	1	0.912732	2	Up
CXCL10	0.5	6	0.969515	-3.58	Down
CXCL12	0.5	4	0.938415	-3	Down
CXCR6	1	4	0.912732	-2	Down
CYP4F3	1	9	0.981649	-3.17	Down
CYSTM1	3	12	0.949454	-2	Down
DBNL	1	14	0.992361	-3.81	Down
DDX28	0.5	5	0.958157	-3.32	Down
DDX5	110	15	0.989615	2.87	Up
DDX55	4	1	0.912732	2	Up
DEDD2	0.5	5	0.958157	-3.32	Down
DENND1A	0.5	3	0.90197	-2.58	Down
DENND2D	7	0.5	0.976706	3.81	Up
DENR	18	4	0.955777	2.17	Up
DGKZ	1	6	0.960662	-2.58	Down
DHPS	0.5	9	0.984917	-4.17	Down
DHX29	4	1	0.912732	2	Up
DHX36	3	0.5	0.90197	2.58	Up
DNAJC5	0.5	4	0.938415	-3	Down
DNAJC9	0.5	31	0.998152	-5.95	Down
DNASE1L1	1	4	0.912732	-2	Down
DNLZ	0.5	8	0.981482	-4	Down
DNTT	3	0.5	0.90197	2.58	Up
DOCK5	0.5	3	0.90197	-2.58	Down
DPP4	3	0.5	0.90197	2.58	Up
DTX3L	1	8	0.978264	-3	Down
DUSP1	4	20	0.961865	-2.32	Down
DUSP23	4	17	0.954514	-2.09	Down
DYNLL2	12	0.5	0.99046	4.58	Up
DYSF	1	9	0.981649	-3.17	Down
ECHDC1	9	1	0.981649	3.17	Up
ECSIT	0.5	5	0.958157	-3.32	Down
EEF1G	1	480	0.999967	-8.91	Down
EHD1	2	12	0.978196	-2.58	Down
EHMT2	4	1	0.912732	2	Up
EIF4A1	172	13	0.999291	3.73	Up
EIF4E	4	1	0.912732	2	Up
EIF5AL1	0.5	5	0.958157	-3.32	Down
EMC6	3	0.5	0.90197	2.58	Up
EMILIN2	3	0.5	0.90197	2.58	Up
ENPP4	4	1	0.912732	2	Up
EPDR1	1	4	0.912732	-2	Down
EPSTI1	2	8	0.940449	-2	Down
EXOC3	6	0.5	0.969515	3.58	Up
F13A1	1	9	0.981649	-3.17	Down
FADD	6	1	0.960662	2.58	Up
FAM104A	0.5	7	0.976706	-3.81	Down
FAM134C	2	10	0.952575	-2.32	Down
FAM13A	3	0.5	0.90197	2.58	Up
FAM173A	0.5	4	0.938415	-3	Down
FAM208A	5	1	0.930381	2.32	Up
FAM20B	1	4	0.912732	-2	Down
FAM46C	13	0.5	0.991654	4.7	Up
FAM47E-STBD1	0.5	10	0.987208	-4.32	Down
FAM65A	3	0.5	0.90197	2.58	Up
FAM78A	0.5	6	0.969515	-3.58	Down
FBL	25	2	0.996455	3.64	Up
FBXO33	1	4	0.912732	-2	Down
FCAR	3	20	0.984147	-2.74	Down
FCGR1B	1	4	0.912732	-2	Down
FCGR3B	5	26	0.963748	-2.38	Down
FCMR	3	0.5	0.90197	2.58	Up
FLVCR2	3	0.5	0.90197	2.58	Up
FN3KRP	5	1	0.930381	2.32	Up
FPGS	3	0.5	0.90197	2.58	Up
FRAT2	0.5	33	0.998312	-6.04	Down
FUT7	1	5	0.930381	-2.32	Down
FYTTD1	7	1	0.967517	2.81	Up
GABARAP	0.5	3	0.90197	-2.58	Down
GADD45A	2	8	0.940449	-2	Down
GADD45GIP1	9	1	0.981649	3.17	Up
GBP5	4	0.5	0.938415	3	Up
GCLM	0.5	3	0.90197	-2.58	Down
GCN1L1	5	0.5	0.958157	3.32	Up
GFI1B	0.5	7	0.976706	-3.81	Down
GGT5	3	0.5	0.90197	2.58	Up
GIMAP2	2	16	0.989821	-3	Down
GIMAP6	1	8	0.978264	-3	Down
GIMAP7	0.5	8	0.981482	-4	Down
GINS1	1	6	0.960662	-2.58	Down
GLIPR2	44	11	0.960279	2	Up
GLRX5	8	55	0.988193	-2.78	Down
GNG11	4	0.5	0.938415	3	Up
GNG5	7	0.5	0.976706	3.81	Up
GNL1	1	4	0.912732	-2	Down
GPD1L	4	1	0.912732	2	Up
GPS2	0.5	5	0.958157	-3.32	Down
GPX1	0.5	111	0.99976	-7.79	Down
GRPEL2	4	0.5	0.938415	3	Up
GSAP	5	1	0.930381	2.32	Up
GTF2H5	12	0.5	0.99046	4.58	Up
GTPBP1	3	0.5	0.90197	2.58	Up
GYPE	0.5	3	0.90197	-2.58	Down
H2BFS	0.5	4	0.938415	-3	Down
HBM	48	276	0.96725	-2.52	Down
HCST	4	48	0.998477	-3.58	Down
HERC5	0.5	3	0.90197	-2.58	Down
HEXB	19	2	0.991643	3.25	Up
HEXIM1	0.5	5	0.958157	-3.32	Down
HGS	5	1	0.930381	2.32	Up
HHEX	6	1	0.960662	2.58	Up
HIGD2A	13	0.5	0.991654	4.7	Up
HIST1H1C	7	0.5	0.976706	3.81	Up
HIST1H1E	0.5	7	0.976706	-3.81	Down
HIST1H2AC	42	4	0.997478	3.39	Up
HIST1H2BB	3	367	0.999941	-6.93	Down
HIST1H2BC	456	10	0.999959	5.51	Up
HIST1H2BF	1	9	0.981649	-3.17	Down
HIST1H2BH	0.5	191	0.999879	-8.58	Down
HIST1H2BN	64	15	0.961087	2.09	Up
HIST1H3C	9	0.5	0.984917	4.17	Up
HIST1H4D	9	0.5	0.984917	4.17	Up
HIST1H4E	7	0.5	0.976706	3.81	Up
HIST1H4K	7	0.5	0.976706	3.81	Up
HIST2H4A	81	0.5	0.99961	7.34	Up
HIST3H2A	29	0.5	0.997915	5.86	Up
HIST3H2BB	52	10	0.966184	2.38	Up
HIST4H4	4	0.5	0.938415	3	Up
HLA-A	26	409	0.999733	-3.98	Down
HLA-DQB1	0.5	8	0.981482	-4	Down
HLA-DRB1	0.5	13	0.991654	-4.7	Down
HLX	1	6	0.960662	-2.58	Down
HMGA1	14	3	0.952934	2.22	Up
HMGB3	1	4	0.912732	-2	Down
HN1L	1	5	0.930381	-2.32	Down
HNRNPH2	19	0.5	0.995534	5.25	Up
HSBP1	21	4	0.962316	2.39	Up
HSH2D	0.5	3	0.90197	-2.58	Down
HSPA13	9	1	0.981649	3.17	Up
HSPA1B	0.5	24	0.997016	-5.58	Down
HSPH1	4	1	0.912732	2	Up
HYAL3	2	9	0.944738	-2.17	Down
IFI27	3	28	0.993984	-3.22	Down
IFI6	4	51	0.998576	-3.67	Down
IFITM3	2	14	0.981607	-2.81	Down
IGLL5	11	0.5	0.989062	4.46	Up
IL1RAP	3	0.5	0.90197	2.58	Up
IL6R	3	12	0.949454	-2	Down
INTS5	0.5	3	0.90197	-2.58	Down
IPO13	0.5	3	0.90197	-2.58	Down
IPO4	3	0.5	0.90197	2.58	Up
IRAK3	1	10	0.986007	-3.32	Down
ISCA1	12	1	0.989912	3.58	Up
ISCA2	3	17	0.960788	-2.5	Down
ISG15	1	4	0.912732	-2	Down
ITGA5	7	1	0.967517	2.81	Up
ITGB3BP	4	1	0.912732	2	Up
ITPR1	4	1	0.912732	2	Up
JCHAIN	62	5	0.998812	3.63	Up
JUN	13	0.5	0.991654	4.7	Up
KCMF1	1	8	0.978264	-3	Down
KCTD12	8	0.5	0.981482	4	Up
KIAA0100	11	2	0.954774	2.46	Up
KIAA0368	5	1	0.930381	2.32	Up
KIAA1033	8	1	0.978264	3	Up
KIAA1715	0.5	3	0.90197	-2.58	Down
KIFC1	0.5	8	0.981482	-4	Down
KLHL2	5	1	0.930381	2.32	Up
KPNA6	5	0.5	0.958157	3.32	Up
KRIT1	4	0.5	0.938415	3	Up
LASP1	2	19	0.991643	-3.25	Down
LBH	3	15	0.958928	-2.32	Down
LCN2	13	174	0.999294	-3.74	Down
LENG8	3	0.5	0.90197	2.58	Up
LEPROTL1	7	1	0.967517	2.81	Up
LILRB2	1	4	0.912732	-2	Down
LIME1	0.5	6	0.969515	-3.58	Down
LMO2	1	4	0.912732	-2	Down
LRG1	0.5	4	0.938415	-3	Down
LRRC45	1	4	0.912732	-2	Down
LSM10	1	4	0.912732	-2	Down
LTB	9	2	0.944738	2.17	Up
LTBP1	4	0.5	0.938415	3	Up
LTF	202	1846	0.996552	-3.19	Down
MAD2L1	12	3	0.949454	2	Up
MAGOHB	0.5	4	0.938415	-3	Down
MAN2B1	1	4	0.912732	-2	Down
MAP3K11	5	1	0.930381	2.32	Up
MAP3K7	6	1	0.960662	2.58	Up
MAP3K7CL	5	1	0.930381	2.32	Up
MAP7D1	1	4	0.912732	-2	Down
MAPK1IP1L	3	0.5	0.90197	2.58	Up
MAPK8	3	0.5	0.90197	2.58	Up
MB21D1	3	0.5	0.90197	2.58	Up
MBD2	10	2	0.952575	2.32	Up
MDP1	3	0.5	0.90197	2.58	Up
MED1	1	4	0.912732	-2	Down
MED10	1	4	0.912732	-2	Down
MED18	5	1	0.930381	2.32	Up
MEGF9	0.5	14	0.992573	-4.81	Down
MEX3C	4	0.5	0.938415	3	Up
MGAT1	1	13	0.991106	-3.7	Down
MGAT2	5	0.5	0.958157	3.32	Up
MKKS	5	1	0.930381	2.32	Up
MMD	5	1	0.930381	2.32	Up
MMP8	10	92	0.996171	-3.2	Down
MMP9	13	78	0.988505	-2.58	Down
MND1	4	1	0.912732	2	Up
MRC1	30	0.5	0.99803	5.91	Up
MRPL14	4	16	0.953623	-2	Down
MRPS12	1	6	0.960662	-2.58	Down
MRPS23	4	19	0.956473	-2.25	Down
MRPS24	1	8	0.978264	-3	Down
MRPS25	4	1	0.912732	2	Up
MSMO1	4	1	0.912732	2	Up
MTA2	21	1	0.996225	4.39	Up
MT-CO1	0.5	714	0.999994	-10.48	Down
MTFP1	6	0.5	0.969515	3.58	Up
MYBL1	3	0.5	0.90197	2.58	Up
MZT1	4	1	0.912732	2	Up
MZT2A	25	5	0.963456	2.32	Up
NABP1	3	0.5	0.90197	2.58	Up
NAMPT	3	12	0.949454	-2	Down
NAT10	0.5	4	0.938415	-3	Down
NBEAL2	0.5	4	0.938415	-3	Down
NCAPD2	2	12	0.978196	-2.58	Down
NCF1	4	19	0.956473	-2.25	Down
NDUFA3	6	0.5	0.969515	3.58	Up
NDUFAF4	5	0.5	0.958157	3.32	Up
NDUFB6	27	6	0.958855	2.17	Up
NELL2	5	1	0.930381	2.32	Up
NEMF	4	1	0.912732	2	Up
NEMP1	3	0.5	0.90197	2.58	Up
NFYB	4	0.5	0.938415	3	Up
NGFRAP1	17	2	0.990484	3.09	Up
NGRN	3	12	0.949454	-2	Down
NHP2L1	5	25	0.963456	-2.32	Down
NINJ1	1	8	0.978264	-3	Down
NOA1	4	1	0.912732	2	Up
NOC3L	5	1	0.930381	2.32	Up
NOMO1	3	0.5	0.90197	2.58	Up
NOP10	73	18	0.961226	2.02	Up
NQO2	3	25	0.993182	-3.06	Down
NRAS	11	2	0.954774	2.46	Up
NRBF2	7	0.5	0.976706	3.81	Up
NRBP1	1	5	0.930381	-2.32	Down
NREP	1	5	0.930381	-2.32	Down
NRIP1	0.5	3	0.90197	-2.58	Down
NRROS	0.5	4	0.938415	-3	Down
NTPCR	1	4	0.912732	-2	Down
NUDCD3	1	8	0.978264	-3	Down
NUDT3	5	1	0.930381	2.32	Up
NUP88	11	2	0.954774	2.46	Up
NXT1	1	8	0.978264	-3	Down
NXT2	5	1	0.930381	2.32	Up
OAS3	1	6	0.960662	-2.58	Down
OGFOD3	0.5	4	0.938415	-3	Down
OLR1	1	9	0.981649	-3.17	Down
ORAI3	0.5	3	0.90197	-2.58	Down
ORC5	4	1	0.912732	2	Up
ORM1	0.5	20	0.995921	-5.32	Down
ORM2	0.5	3	0.90197	-2.58	Down
OSM	8	0.5	0.981482	4	Up
P2RY8	0.5	6	0.969515	-3.58	Down
PADI2	3	12	0.949454	-2	Down
PAF1	1	4	0.912732	-2	Down
PAICS	14	1	0.992361	3.81	Up
PARP10	1	5	0.930381	-2.32	Down
PAXBP1	4	1	0.912732	2	Up
PBX2	0.5	4	0.938415	-3	Down
PDSS1	5	1	0.930381	2.32	Up
PDSS2	4	0.5	0.938415	3	Up
PDZD8	0.5	5	0.958157	-3.32	Down
PET117	0.5	4	0.938415	-3	Down
PF4	0.5	15	0.993419	-4.91	Down
PF4V1	4	1	0.912732	2	Up
PGLYRP1	5	35	0.988076	-2.81	Down
PGP	4	0.5	0.938415	3	Up
PGRMC1	1	5	0.930381	-2.32	Down
PHF20	4	1	0.912732	2	Up
PHF23	0.5	3	0.90197	-2.58	Down
PHF3	4	1	0.912732	2	Up
PHPT1	31	1	0.998152	4.95	Up
PI4K2B	5	1	0.930381	2.32	Up
PIBF1	4	1	0.912732	2	Up
PIGBOS1	0.5	4	0.938415	-3	Down
PIGC	1	12	0.989912	-3.58	Down
PIGG	4	1	0.912732	2	Up
PIM2	12	2	0.978196	2.58	Up
PIM3	6	1	0.960662	2.58	Up
PLAUR	5	22	0.957035	-2.14	Down
PLB1	0.5	4	0.938415	-3	Down
PLEKHB2	0.5	4	0.938415	-3	Down
PLEKHF2	1	8	0.978264	-3	Down
PMAIP1	4	1	0.912732	2	Up
PNRC1	4	18	0.955777	-2.17	Down
POLR1E	0.5	3	0.90197	-2.58	Down
POLR2D	0.5	3	0.90197	-2.58	Down
POLR3C	0.5	6	0.969515	-3.58	Down
POP7	2	14	0.981607	-2.81	Down
PPIE	1	9	0.981649	-3.17	Down
PPIL1	9	2	0.944738	2.17	Up
PPM1M	1	4	0.912732	-2	Down
PPP1R14B	5	27	0.964015	-2.43	Down
PPT2	1	4	0.912732	-2	Down
PRAM1	1	4	0.912732	-2	Down
PRCP	19	3	0.983673	2.66	Up
PRF1	4	22	0.96289	-2.46	Down
PRMT1	3	28	0.993984	-3.22	Down
PRNP	0.5	9	0.984917	-4.17	Down
PRPF8	7	1	0.967517	2.81	Up
PRR14L	4	1	0.912732	2	Up
PRUNE	3	0.5	0.90197	2.58	Up
PSMD12	5	1	0.930381	2.32	Up
PTGS2	0.5	7	0.976706	-3.81	Down
PTK2B	2	14	0.981607	-2.81	Down
PTMS	1	4	0.912732	-2	Down
PTPN4	3	0.5	0.90197	2.58	Up
PTPRA	1	5	0.930381	-2.32	Down
PTRH2	8	0.5	0.981482	4	Up
PTX3	1	7	0.967517	-2.81	Down
PYCR1	4	0.5	0.938415	3	Up
PYHIN1	3	0.5	0.90197	2.58	Up
RAB14	1	7	0.967517	-2.81	Down
RAB20	1	6	0.960662	-2.58	Down
RAB31	5	33	0.986969	-2.72	Down
RAB3D	1	8	0.978264	-3	Down
RAB43	0.5	3	0.90197	-2.58	Down
RABGGTB	8	2	0.940449	2	Up
RASGRP2	4	18	0.955777	-2.17	Down
RBM15B	3	0.5	0.90197	2.58	Up
RBM23	1	4	0.912732	-2	Down
RBM26	4	0.5	0.938415	3	Up
RBMX	4	0.5	0.938415	3	Up
RCOR1	5	1	0.930381	2.32	Up
REPIN1	0.5	5	0.958157	-3.32	Down
RGCC	4	17	0.954514	-2.09	Down
RGS1	3	13	0.951203	-2.12	Down
RHNO1	4	0.5	0.938415	3	Up
RIF1	6	1	0.960662	2.58	Up
RNASE3	1	116	0.999775	-6.86	Down
RNASE6	3	0.5	0.90197	2.58	Up
RNF11	10	1	0.986007	3.32	Up
RNF113A	8	0.5	0.981482	4	Up
RNF115	6	1	0.960662	2.58	Up
RNF31	0.5	4	0.938415	-3	Down
RNPEPL1	0.5	5	0.958157	-3.32	Down
RPL15	193	46	0.96172	2.07	Up
RPL17-C18orf32	22	0.5	0.99653	5.46	Up
RPL36AL	116	0.5	0.999775	7.86	Up
RPP25L	6	1	0.960662	2.58	Up
RPP30	1	11	0.987849	-3.46	Down
RPS10-NUDT3	5	0.5	0.958157	3.32	Up
RPS8	300	21	0.999712	3.84	Up
RRP15	7	1	0.967517	2.81	Up
RSAD2	4	1	0.912732	2	Up
RSRC2	8	2	0.940449	2	Up
RUFY1	10	2	0.952575	2.32	Up
S100A12	79	856	0.998708	-3.44	Down
S100P	11	45	0.960376	-2.03	Down
SAMD9	9	0.5	0.984917	4.17	Up
SATB1	6	1	0.960662	2.58	Up
SC5D	3	0.5	0.90197	2.58	Up
SCLT1	4	1	0.912732	2	Up
SDHAF1	4	0.5	0.938415	3	Up
SENP3	0.5	4	0.938415	-3	Down
SENP7	5	1	0.930381	2.32	Up
SEPHS2	0.5	5	0.958157	-3.32	Down
SF3B4	0.5	3	0.90197	-2.58	Down
SFT2D2	6	1	0.960662	2.58	Up
SFXN1	1	4	0.912732	-2	Down
SGTB	4	1	0.912732	2	Up
SH2D1A	5	1	0.930381	2.32	Up
SH3BGRL2	4	1	0.912732	2	Up
SH3BGRL3	38	1	0.998702	5.25	Up
SIGMAR1	1	4	0.912732	-2	Down
SIRPA	1	4	0.912732	-2	Down
SLC2A5	4	1	0.912732	2	Up
SLC30A7	5	1	0.930381	2.32	Up
SLC30A9	10	2	0.952575	2.32	Up
SLC35A3	3	0.5	0.90197	2.58	Up
SLC35A5	5	1	0.930381	2.32	Up
SLC39A10	4	1	0.912732	2	Up
SLC8A1	0.5	3	0.90197	-2.58	Down
SLPI	34	186	0.967068	-2.45	Down
SLX1B	0.5	6	0.969515	-3.58	Down
SMIM1	2	14	0.981607	-2.81	Down
SMIM3	9	0.5	0.984917	4.17	Up
SMIM4	8	2	0.940449	2	Up
SNX12	1	6	0.960662	-2.58	Down
SNX20	1	8	0.978264	-3	Down
SNX8	3	0.5	0.90197	2.58	Up
SOCS2	4	1	0.912732	2	Up
SOS2	0.5	4	0.938415	-3	Down
SPCS3	20	2	0.994249	3.32	Up
SPN	0.5	8	0.981482	-4	Down
SPNS1	0.5	3	0.90197	-2.58	Down
SQLE	3	0.5	0.90197	2.58	Up
SREBF1	3	0.5	0.90197	2.58	Up
SRP19	2	10	0.952575	-2.32	Down
SRP72	1	7	0.967517	-2.81	Down
SSR3	28	7	0.958417	2	Up
STAC	5	0.5	0.958157	3.32	Up
STEAP4	4	1	0.912732	2	Up
STIM2	4	0.5	0.938415	3	Up
STMN3	5	1	0.930381	2.32	Up
STX5	0.5	3	0.90197	-2.58	Down
SUB1	103	17	0.988672	2.6	Up
SUGP2	4	1	0.912732	2	Up
SUMF2	23	0.5	0.996786	5.52	Up
SUN1	4	1	0.912732	2	Up
SUPT20H	3	0.5	0.90197	2.58	Up
SVIP	6	1	0.960662	2.58	Up
TADA3	1	14	0.992361	-3.81	Down
TAF1D	5	1	0.930381	2.32	Up
TAP1	0.5	33	0.998312	-6.04	Down
TAPBP	2	14	0.981607	-2.81	Down
TARM1	1	5	0.930381	-2.32	Down
TATDN2	0.5	4	0.938415	-3	Down
TBP	4	1	0.912732	2	Up
TC2N	7	0.5	0.976706	3.81	Up
TCL1A	4	0.5	0.938415	3	Up
TCTA	0.5	4	0.938415	-3	Down
TFF3	0.5	8	0.981482	-4	Down
TGDS	4	1	0.912732	2	Up
TGFBR1	1	5	0.930381	-2.32	Down
THADA	4	1	0.912732	2	Up
THBS1	8	2	0.940449	2	Up
THEMIS	5	1	0.930381	2.32	Up
TIMM21	5	1	0.930381	2.32	Up
TIMM44	4	1	0.912732	2	Up
TIMM8B	13	73	0.966769	-2.49	Down
TIMP2	0.5	6	0.969515	-3.58	Down
TMEM101	2	10	0.952575	-2.32	Down
TMEM11	4	1	0.912732	2	Up
TMEM154	3	0.5	0.90197	2.58	Up
TMEM167A	1	8	0.978264	-3	Down
TMEM170B	0.5	7	0.976706	-3.81	Down
TMEM179B	5	0.5	0.958157	3.32	Up
TMEM204	5	1	0.930381	2.32	Up
TMEM41B	4	1	0.912732	2	Up
TMEM50B	7	0.5	0.976706	3.81	Up
TMEM91	1	4	0.912732	-2	Down
TMSB10	63	507	0.996355	-3.01	Down
TNFAIP6	1	4	0.912732	-2	Down
TNFAIP8L2	0.5	17	0.994634	-5.09	Down
TNS1	3	0.5	0.90197	2.58	Up
TOMM22	39	9	0.96009	2.12	Up
TOMM5	1	20	0.995909	-4.32	Down
TOP1	1	5	0.930381	-2.32	Down
TPGS1	1	7	0.967517	-2.81	Down
TPRG1L	4	0.5	0.938415	3	Up
TPST2	1	4	0.912732	-2	Down
TRA2A	3	0.5	0.90197	2.58	Up
TRIAP1	1	5	0.930381	-2.32	Down
TRIM44	4	1	0.912732	2	Up
TRIM69	4	1	0.912732	2	Up
TRIM8	0.5	3	0.90197	-2.58	Down
TRIOBP	0.5	6	0.969515	-3.58	Down
TRMT10C	0.5	4	0.938415	-3	Down
TRPM7	5	1	0.930381	2.32	Up
TRUB1	4	1	0.912732	2	Up
TSC22D1	19	4	0.956473	2.25	Up
TSR3	0.5	8	0.981482	-4	Down
TTC14	10	2	0.952575	2.32	Up
TUBA4A	4	18	0.955777	-2.17	Down
TUSC2	1	5	0.930381	-2.32	Down
TXNL4A	21	5	0.956543	2.07	Up
UBA7	5	0.5	0.958157	3.32	Up
UBE2G1	4	0.5	0.938415	3	Up
UBE2L6	4	17	0.954514	-2.09	Down
UBE2W	5	1	0.930381	2.32	Up
UBL3	5	1	0.930381	2.32	Up
UBL4A	2	9	0.944738	-2.17	Down
UFM1	1	4	0.912732	-2	Down
UHRF2	9	2	0.944738	2.17	Up
UNC119	1	4	0.912732	-2	Down
UQCC1	4	1	0.912732	2	Up
USF1	3	14	0.952934	-2.22	Down
UTRN	4	1	0.912732	2	Up
VAMP5	1	8	0.978264	-3	Down
VAPB	0.5	3	0.90197	-2.58	Down
VASP	10	40	0.96004	-2	Down
VCPIP1	0.5	4	0.938415	-3	Down
VHL	1	5	0.930381	-2.32	Down
VKORC1	4	1	0.912732	2	Up
VMA21	7	0.5	0.976706	3.81	Up
VNN1	0.5	3	0.90197	-2.58	Down
VNN3	1	4	0.912732	-2	Down
VPS13D	3	0.5	0.90197	2.58	Up
VPS18	1	4	0.912732	-2	Down
VPS35	9	2	0.944738	2.17	Up
VWA8	4	0.5	0.938415	3	Up
WBP2	0.5	7	0.976706	-3.81	Down
WDR61	0.5	17	0.994634	-5.09	Down
WDR74	0.5	4	0.938415	-3	Down
WWP1	3	0.5	0.90197	2.58	Up
YWHAG	0.5	8	0.981482	-4	Down
ZBTB33	4	0.5	0.938415	3	Up
ZBTB40	3	0.5	0.90197	2.58	Up
ZCCHC7	4	0.5	0.938415	3	Up
ZFAND2A	3	0.5	0.90197	2.58	Up
ZFP36L2	2	11	0.954774	-2.46	Down
ZFP91	1	6	0.960662	-2.58	Down
ZMYND8	4	1	0.912732	2	Up
ZNF12	4	0.5	0.938415	3	Up
ZNF121	4	0.5	0.938415	3	Up
ZNF189	0.5	3	0.90197	-2.58	Down
ZNF217	4	1	0.912732	2	Up
ZNF32	0.5	5	0.958157	-3.32	Down
ZNF395	0.5	3	0.90197	-2.58	Down
ZNF417	4	1	0.912732	2	Up
ZNF460	0.5	4	0.938415	-3	Down
ZNF544	3	0.5	0.90197	2.58	Up
ZNF586	5	0.5	0.958157	3.32	Up
ZNF589	4	0.5	0.938415	3	Up
ZNF609	5	0.5	0.958157	3.32	Up
ZNF644	5	1	0.930381	2.32	Up
ZNF701	3	0.5	0.90197	2.58	Up
ZNFX1	1	4	0.912732	-2	Down
ZZZ3	5	1	0.930381	2.32	Up

## Sheet: DEG R-D-D14 vs D0
Note: The differentially expressed genes in patient R-D for post-VS-pre-CD19-CAR-T infusion. D0 and D14 indicate 1 day before and 14 days after injection of CAR-T cells, respectively. CD19-CAR-T cells were infused with 1/3 dose at day 1 (D1) and 2/3 dose at day 2 (D2). CAR-T, chimeric antigen receptor T-cell; R, remissive patient; Prob, probability of differential expression.
Gene	R-D-D14	R-D-D0	Prob	Log2FC	Flag
AAR2	1	4	0.918899	-2	Down
ABCB6	0.5	4	0.943128	-3	Down
ABHD2	10	1	0.988167	3.32	Up
ABI3	5	1	0.93566	2.32	Up
AC004381.6	0.5	3	0.909221	-2.58	Down
ACKR1	0.5	6	0.972802	-3.58	Down
ACSL6	1	7	0.970666	-2.81	Down
ADAP1	4	0.5	0.943128	3	Up
ADGRG3	1	4	0.918899	-2	Down
AGPAT2	1	5	0.93566	-2.32	Down
AGPAT3	4	1	0.918899	2	Up
AGPAT6	4	0.5	0.943128	3	Up
AHCTF1	3	0.5	0.909221	2.58	Up
AHNAK	76	11	0.989191	2.79	Up
AHSP	3	641	0.99997	-7.74	Down
AKAP13	7	1	0.970666	2.81	Up
AKIRIN1	1	8	0.98082	-3	Down
AKNA	7	1	0.970666	2.81	Up
ALAS2	15	248	0.999848	-4.05	Down
ALDH18A1	2	8	0.945302	-2	Down
ANK1	1	14	0.993919	-3.81	Down
ANKLE1	0.5	3	0.909221	-2.58	Down
ANKRD12	5	1	0.93566	2.32	Up
ANKRD36B	0.5	3	0.909221	-2.58	Down
ANLN	2	8	0.945302	-2	Down
ANXA2R	0.5	3	0.909221	-2.58	Down
APITD1	0.5	3	0.909221	-2.58	Down
APOC1	4	1	0.918899	2	Up
APOE	3	0.5	0.909221	2.58	Up
APOL6	14	0.5	0.994126	4.81	Up
AQP1	2	32	0.998596	-4	Down
AQP9	13	2	0.982011	2.7	Up
ARHGAP11A	0.5	6	0.972802	-3.58	Down
ARHGAP19	1	6	0.964265	-2.58	Down
ARHGAP27	3	0.5	0.909221	2.58	Up
ARHGAP9	0.5	5	0.961951	-3.32	Down
ARHGEF1	9	2	0.949375	2.17	Up
ARHGEF3	4	1	0.918899	2	Up
ARIH1	5	1	0.93566	2.32	Up
ARL4A	0.5	14	0.994126	-4.81	Down
ARMCX6	1	5	0.93566	-2.32	Down
ARPC5L	0.5	3	0.909221	-2.58	Down
ART4	0.5	4	0.943128	-3	Down
ASB8	4	1	0.918899	2	Up
ASCC2	0.5	5	0.961951	-3.32	Down
ASH2L	1	4	0.918899	-2	Down
ASNS	0.5	3	0.909221	-2.58	Down
ATAD3A	1	4	0.918899	-2	Down
ATAD5	1	4	0.918899	-2	Down
ATL3	1	9	0.983837	-3.17	Down
ATP5G3	8	35	0.962525	-2.13	Down
ATP6V1F	0.5	9	0.987086	-4.17	Down
ATXN7L3B	8	0.5	0.984023	4	Up
AURKA	2	8	0.945302	-2	Down
AURKB	1	8	0.98082	-3	Down
AZU1	25	154	0.98944	-2.62	Down
B3GNT2	2	13	0.982011	-2.7	Down
B4GALT5	6	1	0.964265	2.58	Up
BAG1	4	18	0.959411	-2.17	Down
BAK1	4	1	0.918899	2	Up
BANP	4	1	0.918899	2	Up
BASP1	6	1	0.964265	2.58	Up
BCAT1	0.5	3	0.909221	-2.58	Down
BCKDHA	0.5	3	0.909221	-2.58	Down
BCL2L1	2	16	0.991289	-3	Down
BCL2L12	1	4	0.918899	-2	Down
BEX1	1	7	0.970666	-2.81	Down
BLOC1S4	0.5	3	0.909221	-2.58	Down
BLOC1S5	4	1	0.918899	2	Up
BLVRB	43	177	0.963903	-2.04	Down
BNIP3L	23	92	0.963652	-2	Down
BPGM	5	45	0.995763	-3.17	Down
BRCA1	0.5	4	0.943128	-3	Down
BRIP1	0.5	3	0.909221	-2.58	Down
BST1	1	23	0.997629	-4.52	Down
BTBD6	0.5	6	0.972802	-3.58	Down
BTG3	0.5	3	0.909221	-2.58	Down
BUB1	2	8	0.945302	-2	Down
BUB1B	1	5	0.93566	-2.32	Down
BUD13	1	5	0.93566	-2.32	Down
C11orf21	4	1	0.918899	2	Up
C11orf31	27	0.5	0.998266	5.75	Up
C14orf142	4	0.5	0.943128	3	Up
C16orf72	1	4	0.918899	-2	Down
C17orf49	0.5	6	0.972802	-3.58	Down
C19orf48	0.5	3	0.909221	-2.58	Down
C19orf53	14	0.5	0.994126	4.81	Up
C1orf162	8	1	0.98082	3	Up
C1orf21	3	0.5	0.909221	2.58	Up
C1orf27	3	0.5	0.909221	2.58	Up
C1QA	18	3	0.985026	2.58	Up
C1QB	1	7	0.970666	-2.81	Down
C3orf38	5	0.5	0.961951	3.32	Up
C5AR1	16	2	0.991289	3	Up
C7orf55	4	20	0.964834	-2.32	Down
C7orf73	1	5	0.93566	-2.32	Down
C8orf88	0.5	3	0.909221	-2.58	Down
C9orf16	7	0.5	0.979474	3.81	Up
C9orf69	0.5	3	0.909221	-2.58	Down
CA1	24	258	0.998658	-3.43	Down
CA2	24	135	0.968843	-2.49	Down
CA3	0.5	9	0.987086	-4.17	Down
CALHM2	3	0.5	0.909221	2.58	Up
CAMK1	9	2	0.949375	2.17	Up
CAPN2	22	5	0.960425	2.14	Up
CASC5	2	8	0.945302	-2	Down
CAT	51	205	0.963934	-2.01	Down
CBLB	5	0.5	0.961951	3.32	Up
CCDC167	2	15	0.984502	-2.91	Down
CCDC43	6	1	0.964265	2.58	Up
CCDC69	15	2	0.984502	2.91	Up
CCL4	21	2	0.995637	3.39	Up
CCNB1	7	28	0.961503	-2	Down
CCNB1IP1	1	6	0.964265	-2.58	Down
CCNB2	4	18	0.959411	-2.17	Down
CCND2	6	1	0.964265	2.58	Up
CCNDBP1	3	38	0.998491	-3.66	Down
CCNE1	0.5	6	0.972802	-3.58	Down
CCNE2	1	5	0.93566	-2.32	Down
CCSER2	3	0.5	0.909221	2.58	Up
CD14	7	1	0.970666	2.81	Up
CD163	12	3	0.953774	2	Up
CD226	3	0.5	0.909221	2.58	Up
CD247	21	5	0.959935	2.07	Up
CD27	11	2	0.95863	2.46	Up
CD300A	33	4	0.995059	3.04	Up
CD3D	51	2	0.999353	4.67	Up
CD3E	4	1	0.918899	2	Up
CD44	24	2	0.997147	3.58	Up
CD59	4	28	0.988333	-2.81	Down
CD68	0.5	11	0.991044	-4.46	Down
CD8A	1	4	0.918899	-2	Down
CDC25A	0.5	3	0.909221	-2.58	Down
CDC25B	3	0.5	0.909221	2.58	Up
CDC42EP3	6	0.5	0.972802	3.58	Up
CDC45	1	5	0.93566	-2.32	Down
CDC6	0.5	5	0.961951	-3.32	Down
CDCA2	0.5	3	0.909221	-2.58	Down
CDCA3	0.5	3	0.909221	-2.58	Down
CDCA5	1	4	0.918899	-2	Down
CDCA7	1	7	0.970666	-2.81	Down
CDCA7L	1	5	0.93566	-2.32	Down
CDCA8	0.5	7	0.979474	-3.81	Down
CDK1	6	46	0.989533	-2.94	Down
CDK2	1	9	0.983837	-3.17	Down
CDKN2AIP	1	5	0.93566	-2.32	Down
CDKN3	2	15	0.984502	-2.91	Down
CEACAM6	4	17	0.95825	-2.09	Down
CEBPE	8	0.5	0.984023	4	Up
CELF2	5	1	0.93566	2.32	Up
CENPA	1	5	0.93566	-2.32	Down
CENPF	2	10	0.956422	-2.32	Down
CENPH	2	11	0.95863	-2.46	Down
CENPM	1	5	0.93566	-2.32	Down
CENPN	2	8	0.945302	-2	Down
CENPU	1	9	0.983837	-3.17	Down
CENPW	5	24	0.961501	-2.26	Down
CEP55	1	4	0.918899	-2	Down
CH507-9B2.3	1	4	0.918899	-2	Down
CHAC2	0.5	6	0.972802	-3.58	Down
CHD8	5	1	0.93566	2.32	Up
CHEK1	0.5	4	0.943128	-3	Down
CHEK2	1	5	0.93566	-2.32	Down
CHI3L2	3	0.5	0.909221	2.58	Up
CHMP4A	14	0.5	0.994126	4.81	Up
CHN2	4	1	0.918899	2	Up
CHST15	8	1	0.98082	3	Up
CHST2	0.5	3	0.909221	-2.58	Down
CHSY1	1	5	0.93566	-2.32	Down
CISD2	3	19	0.985474	-2.66	Down
CITED4	0.5	5	0.961951	-3.32	Down
CKS2	5	71	0.999353	-3.83	Down
CLEC11A	5	43	0.995542	-3.1	Down
CLEC2D	0.5	3	0.909221	-2.58	Down
CLEC4E	3	0.5	0.909221	2.58	Up
CLEC5A	0.5	6	0.972802	-3.58	Down
CLEC7A	35	5	0.989045	2.81	Up
CLIC1	178	0.5	0.999907	8.48	Up
CLIC2	0.5	4	0.943128	-3	Down
CLIP1	4	1	0.918899	2	Up
CLIP4	4	1	0.918899	2	Up
CLNS1A	3	33	0.997434	-3.46	Down
CLTCL1	0.5	3	0.909221	-2.58	Down
CMAS	3	15	0.962301	-2.32	Down
CMC2	7	1	0.970666	2.81	Up
CMPK2	1	4	0.918899	-2	Down
CMSS1	0.5	3	0.909221	-2.58	Down
CMTM3	4	1	0.918899	2	Up
COA3	0.5	3	0.909221	-2.58	Down
COA4	1	16	0.995326	-4	Down
COL18A1	0.5	3	0.909221	-2.58	Down
COMMD2	0.5	4	0.943128	-3	Down
CPA3	1	6	0.964265	-2.58	Down
CPNE8	4	1	0.918899	2	Up
CPOX	4	16	0.957436	-2	Down
CREBL2	9	1	0.983837	3.17	Up
CSNK1G2	3	0.5	0.909221	2.58	Up
CST7	28	113	0.963745	-2.01	Down
CSTB	4	1	0.918899	2	Up
CTCF	0.5	3	0.909221	-2.58	Down
CTLA4	4	1	0.918899	2	Up
CTNNAL1	3	17	0.963919	-2.5	Down
CTSE	0.5	7	0.979474	-3.81	Down
CX3CR1	13	2	0.982011	2.7	Up
CXCL10	4	1	0.918899	2	Up
CXCL8	24	4	0.986791	2.58	Up
CXCR4	3	67	0.999537	-4.48	Down
CXorf38	4	1	0.918899	2	Up
CYB5B	2	14	0.983673	-2.81	Down
CYCS	3	36	0.998383	-3.58	Down
CYP1B1	5	1	0.93566	2.32	Up
CYSLTR1	0.5	3	0.909221	-2.58	Down
CYTL1	0.5	3	0.909221	-2.58	Down
DAPK1	5	1	0.93566	2.32	Up
DCTN5	0.5	5	0.961951	-3.32	Down
DCUN1D1	1	7	0.970666	-2.81	Down
DDIT4	13	2	0.982011	2.7	Up
DEFA4	69	379	0.969021	-2.46	Down
DEFB1	0.5	4	0.943128	-3	Down
DENND4C	3	0.5	0.909221	2.58	Up
DEPDC1	1	7	0.970666	-2.81	Down
DEPDC1B	1	8	0.98082	-3	Down
DHFR	6	27	0.961995	-2.17	Down
DHRS13	2	15	0.984502	-2.91	Down
DICER1	7	0.5	0.979474	3.81	Up
DLGAP5	6	26	0.961333	-2.12	Down
DMTN	0.5	3	0.909221	-2.58	Down
DNAJA4	2	15	0.984502	-2.91	Down
DNAJB4	1	4	0.918899	-2	Down
DNAJC13	1	8	0.98082	-3	Down
DNAJC15	2	25	0.997343	-3.64	Down
DNAJC5	0.5	11	0.991044	-4.46	Down
DNAJC9	0.5	34	0.998879	-6.09	Down
DNASE1L3	0.5	4	0.943128	-3	Down
DNPH1	2	11	0.95863	-2.46	Down
DPEP2	3	0.5	0.909221	2.58	Up
DR1	1	14	0.993919	-3.81	Down
DSN1	3	12	0.953774	-2	Down
DTX3L	1	4	0.918899	-2	Down
DUSP1	180	3	0.999907	5.91	Up
DUSP12	1	4	0.918899	-2	Down
DUSP5	3	0.5	0.909221	2.58	Up
DYNC1H1	8	1	0.98082	3	Up
DYNLL2	0.5	7	0.979474	-3.81	Down
E2F2	0.5	4	0.943128	-3	Down
EBPL	0.5	4	0.943128	-3	Down
EEF1D	2	12	0.980737	-2.58	Down
EEF1G	234	1	0.999937	7.87	Up
EFCAB11	0.5	3	0.909221	-2.58	Down
EIF5AL1	0.5	3	0.909221	-2.58	Down
ELANE	37	336	0.996554	-3.18	Down
ELL2	0.5	3	0.909221	-2.58	Down
ELMOD2	1	4	0.918899	-2	Down
EMG1	2	15	0.984502	-2.91	Down
ENOSF1	1	6	0.964265	-2.58	Down
EPB41L3	4	0.5	0.943128	3	Up
EPB42	0.5	40	0.99913	-6.32	Down
EPX	0.5	7	0.979474	-3.81	Down
ERH	15	68	0.963988	-2.18	Down
ERMAP	0.5	5	0.961951	-3.32	Down
ESCO2	1	4	0.918899	-2	Down
ESYT1	13	1	0.992817	3.7	Up
EXOC5	1	4	0.918899	-2	Down
EXOSC10	1	6	0.964265	-2.58	Down
EXOSC3	1	5	0.93566	-2.32	Down
EXOSC6	0.5	4	0.943128	-3	Down
EXOSC8	3	12	0.953774	-2	Down
F11R	2	11	0.95863	-2.46	Down
F13A1	28	0.5	0.998381	5.81	Up
FAM104A	2	14	0.983673	-2.81	Down
FAM126A	4	1	0.918899	2	Up
FAM134C	8	1	0.98082	3	Up
FAM208A	7	1	0.970666	2.81	Up
FAM20B	1	7	0.970666	-2.81	Down
FAM210B	0.5	23	0.997643	-5.52	Down
FAM32A	22	5	0.960425	2.14	Up
FAM46A	0.5	12	0.992333	-4.58	Down
FAM83D	0.5	3	0.909221	-2.58	Down
FANCL	0.5	4	0.943128	-3	Down
FARSB	1	6	0.964265	-2.58	Down
FBXO34	0.5	6	0.972802	-3.58	Down
FBXO5	1	9	0.983837	-3.17	Down
FCGR2A	18	1	0.996232	4.17	Up
FCN1	679	79	0.996418	3.1	Up
FDX1	3	0.5	0.909221	2.58	Up
FECH	4	65	0.99944	-4.02	Down
FEM1C	3	0.5	0.909221	2.58	Up
FGD3	3	0.5	0.909221	2.58	Up
FGFBP2	17	2	0.991864	3.09	Up
FGFR1OP	0.5	4	0.943128	-3	Down
FGL2	29	7	0.961702	2.05	Up
FKBP2	0.5	8	0.984023	-4	Down
FKBP3	8	2	0.945302	2	Up
FLNB	3	0.5	0.909221	2.58	Up
FOCAD	0.5	3	0.909221	-2.58	Down
FOS	136	30	0.964314	2.18	Up
FOXJ3	4	1	0.918899	2	Up
FPR2	13	1	0.992817	3.7	Up
FRAT2	0.5	14	0.994126	-4.81	Down
FRMD3	4	1	0.918899	2	Up
FTSJ3	0.5	4	0.943128	-3	Down
FUNDC1	4	1	0.918899	2	Up
FUS	0.5	4	0.943128	-3	Down
FUT7	0.5	4	0.943128	-3	Down
GABARAP	75	3	0.999607	4.64	Up
GATA1	1	9	0.983837	-3.17	Down
GATC	1	4	0.918899	-2	Down
GBAS	6	1	0.964265	2.58	Up
GBP4	6	1	0.964265	2.58	Up
GCDH	0.5	6	0.972802	-3.58	Down
GCLC	2	12	0.980737	-2.58	Down
GFI1B	0.5	6	0.972802	-3.58	Down
GFOD2	1	4	0.918899	-2	Down
GGH	2	15	0.984502	-2.91	Down
GIMAP1	7	1	0.970666	2.81	Up
GIMAP2	35	1	0.998944	5.13	Up
GIMAP8	19	4	0.960006	2.25	Up
GINS2	1	12	0.991858	-3.58	Down
GLRX5	14	96	0.989302	-2.78	Down
GMCL1	1	4	0.918899	-2	Down
GMPR	0.5	7	0.979474	-3.81	Down
GNG11	27	1	0.998264	4.75	Up
GNG5	3	0.5	0.909221	2.58	Up
GNLY	109	17	0.989314	2.68	Up
GOLGA5	0.5	6	0.972802	-3.58	Down
GOLPH3	14	3	0.956999	2.22	Up
GOLT1B	5	1	0.93566	2.32	Up
GPATCH11	0.5	3	0.909221	-2.58	Down
GPBAR1	3	0.5	0.909221	2.58	Up
GPSM2	0.5	7	0.979474	-3.81	Down
GRK5	3	0.5	0.909221	2.58	Up
GSKIP	5	1	0.93566	2.32	Up
GSPT1	0.5	11	0.991044	-4.46	Down
GTF2E1	4	1	0.918899	2	Up
GTF2E2	0.5	5	0.961951	-3.32	Down
GTF2H5	11	0.5	0.991044	4.46	Up
GYPA	3	64	0.999502	-4.42	Down
GYPB	2	24	0.997147	-3.58	Down
GYPC	26	134	0.968737	-2.37	Down
GZMB	47	9	0.968057	2.38	Up
GZMK	48	12	0.963074	2	Up
GZMM	9	2	0.949375	2.17	Up
H2AFJ	0.5	24	0.997839	-5.58	Down
H2BFS	1	5	0.93566	-2.32	Down
HACD3	2	10	0.956422	-2.32	Down
HADH	1	4	0.918899	-2	Down
HAGH	4	25	0.987046	-2.64	Down
HARS	6	0.5	0.972802	3.58	Up
HAUS3	0.5	3	0.909221	-2.58	Down
HAUS8	0.5	3	0.909221	-2.58	Down
HAVCR2	19	2	0.992871	3.25	Up
HBA1	330	2707	0.996447	-3.04	Down
HBA2	539	4083	0.990366	-2.92	Down
HBB	6137	52209	0.996447	-3.09	Down
HBD	46	709	0.999759	-3.95	Down
HBG1	47	370	0.990328	-2.98	Down
HBG2	44	288	0.989577	-2.71	Down
HBM	21	200	0.996503	-3.25	Down
HBQ1	0.5	15	0.994836	-4.91	Down
HDDC3	1	7	0.970666	-2.81	Down
HDGF	12	48	0.963074	-2	Down
HELLS	1	5	0.93566	-2.32	Down
HEMGN	11	92	0.996107	-3.06	Down
HEPACAM2	0.5	3	0.909221	-2.58	Down
HEXB	23	0.5	0.997643	5.52	Up
HGS	4	1	0.918899	2	Up
HINT2	2	12	0.980737	-2.58	Down
HIST1H1B	4	138	0.999846	-5.11	Down
HIST1H1E	10	131	0.999328	-3.71	Down
HIST1H2AC	39	3	0.998529	3.7	Up
HIST1H2AG	179	1034	0.969049	-2.53	Down
HIST1H2AH	0.5	10	0.989367	-4.32	Down
HIST1H2AI	150	0.5	0.999868	8.23	Up
HIST1H2AJ	2	8	0.945302	-2	Down
HIST1H2AM	1	4	0.918899	-2	Down
HIST1H2BB	0.5	398	0.999962	-9.64	Down
HIST1H2BC	182	15	0.999401	3.6	Up
HIST1H2BJ	3	12	0.953774	-2	Down
HIST1H2BL	0.5	516	0.999966	-10.01	Down
HIST1H2BN	0.5	19	0.996613	-5.25	Down
HIST1H3C	0.5	11	0.991044	-4.46	Down
HIST1H3F	0.5	3	0.909221	-2.58	Down
HIST1H3G	107	586	0.96894	-2.45	Down
HIST1H3H	116	606	0.96893	-2.39	Down
HIST1H4B	120	538	0.96411	-2.16	Down
HIST1H4C	2	8	0.945302	-2	Down
HIST1H4I	27	113	0.96375	-2.07	Down
HIST2H2AA4	198	0.5	0.999921	8.63	Up
HIST2H2AC	2	33	0.998652	-4.04	Down
HIST2H3A	84	667	0.990336	-2.99	Down
HIST2H3C	89	715	0.996418	-3.01	Down
HIST3H2A	0.5	33	0.99881	-6.04	Down
HIST3H2BB	22	0.5	0.997442	5.46	Up
HIST4H4	0.5	87	0.999692	-7.44	Down
HJURP	1	10	0.988167	-3.32	Down
HLA-DPB1	134	27	0.964348	2.31	Up
HLA-DRA	537	134	0.964021	2	Up
HLA-DRB5	14	2	0.983673	2.81	Up
HLA-F	36	4	0.995405	3.17	Up
HLTF	2	9	0.949375	-2.17	Down
HMBS	0.5	4	0.943128	-3	Down
HMGB3	0.5	4	0.943128	-3	Down
HMMR	3	13	0.95535	-2.12	Down
HNRNPA0	0.5	7	0.979474	-3.81	Down
HNRNPA1L2	1	54	0.999437	-5.75	Down
HPRT1	0.5	4	0.943128	-3	Down
HPS4	1	4	0.918899	-2	Down
HPS6	5	0.5	0.961951	3.32	Up
HPSE	5	1	0.93566	2.32	Up
HSD17B12	1	4	0.918899	-2	Down
HSPA1B	20	0.5	0.996918	5.32	Up
HYAL3	1	5	0.93566	-2.32	Down
HYI	0.5	4	0.943128	-3	Down
HYPK	0.5	10	0.989367	-4.32	Down
ICA1	0.5	4	0.943128	-3	Down
ICAM3	3	0.5	0.909221	2.58	Up
IDH3A	4	1	0.918899	2	Up
IER3IP1	4	16	0.957436	-2	Down
IER5	1	9	0.983837	-3.17	Down
IFFO1	3	0.5	0.909221	2.58	Up
IFIT1B	8	1	0.98082	3	Up
IFIT3	11	0.5	0.991044	4.46	Up
IFNAR1	3	0.5	0.909221	2.58	Up
IFNGR1	52	11	0.963764	2.24	Up
IGFBP2	0.5	4	0.943128	-3	Down
IGLL1	0.5	4	0.943128	-3	Down
IGLL5	0.5	9	0.987086	-4.17	Down
IGSF6	20	4	0.964834	2.32	Up
IKZF3	5	1	0.93566	2.32	Up
IL10RA	20	4	0.964834	2.32	Up
IL13RA1	8	0.5	0.984023	4	Up
IL1B	5	1	0.93566	2.32	Up
IL2RB	3	0.5	0.909221	2.58	Up
IL2RG	5	1	0.93566	2.32	Up
IL3RA	3	0.5	0.909221	2.58	Up
IMPAD1	0.5	3	0.909221	-2.58	Down
IMPDH2	8	37	0.963163	-2.21	Down
INCENP	0.5	3	0.909221	-2.58	Down
ING2	0.5	3	0.909221	-2.58	Down
INIP	1	4	0.918899	-2	Down
INPPL1	3	0.5	0.909221	2.58	Up
IRAK3	9	2	0.949375	2.17	Up
IRF2BP2	3	0.5	0.909221	2.58	Up
IRF7	5	1	0.93566	2.32	Up
IRF9	9	2	0.949375	2.17	Up
ISG15	2	19	0.992871	-3.25	Down
ITGA2B	9	2	0.949375	2.17	Up
ITGA5	7	0.5	0.979474	3.81	Up
ITGAX	6	1	0.964265	2.58	Up
ITGB3	5	1	0.93566	2.32	Up
ITLN1	0.5	4	0.943128	-3	Down
JAK3	4	1	0.918899	2	Up
JCHAIN	5	34	0.988246	-2.77	Down
KBTBD11	0.5	7	0.979474	-3.81	Down
KCMF1	1	9	0.983837	-3.17	Down
KCNE3	18	2	0.992461	3.17	Up
KCNH2	1	10	0.988167	-3.32	Down
KCTD12	17	0.5	0.995864	5.09	Up
KDM3B	1	5	0.93566	-2.32	Down
KDM5D	1	4	0.918899	-2	Down
KEL	0.5	4	0.943128	-3	Down
KIAA0020	0.5	5	0.961951	-3.32	Down
KIAA0040	3	0.5	0.909221	2.58	Up
KIAA0100	4	0.5	0.943128	3	Up
KIAA0391	1	6	0.964265	-2.58	Down
KIAA1109	4	1	0.918899	2	Up
KIAA1191	1	6	0.964265	-2.58	Down
KIAA1524	1	8	0.98082	-3	Down
KIF11	3	13	0.95535	-2.12	Down
KIF15	0.5	6	0.972802	-3.58	Down
KIF18A	1	4	0.918899	-2	Down
KIF20A	1	6	0.964265	-2.58	Down
KIF23	1	6	0.964265	-2.58	Down
KIF2C	2	10	0.956422	-2.32	Down
KIF4A	0.5	4	0.943128	-3	Down
KIFC1	1	7	0.970666	-2.81	Down
KLF1	0.5	29	0.998497	-5.86	Down
KLF13	2	14	0.983673	-2.81	Down
KLF4	10	1	0.988167	3.32	Up
KLF6	12	1	0.991858	3.58	Up
KLHL9	1	5	0.93566	-2.32	Down
KLRB1	32	7	0.962705	2.19	Up
KLRD1	6	1	0.964265	2.58	Up
KLRF1	4	0.5	0.943128	3	Up
KLRK1	8	2	0.945302	2	Up
KPNA6	0.5	4	0.943128	-3	Down
KYNU	5	1	0.93566	2.32	Up
L3MBTL3	4	1	0.918899	2	Up
LANCL1	0.5	3	0.909221	-2.58	Down
LBH	1	12	0.991858	-3.58	Down
LEPR	1	4	0.918899	-2	Down
LEPROTL1	8	1	0.98082	3	Up
LFNG	7	1	0.970666	2.81	Up
LGALS2	63	11	0.96848	2.52	Up
LGMN	1	4	0.918899	-2	Down
LILRA2	4	1	0.918899	2	Up
LILRB2	7	1	0.970666	2.81	Up
LIMS1	8	1	0.98082	3	Up
LIN9	0.5	3	0.909221	-2.58	Down
LMNB2	2	8	0.945302	-2	Down
LMO2	1	6	0.964265	-2.58	Down
LONP2	5	0.5	0.961951	3.32	Up
LPAR6	29	0.5	0.998497	5.86	Up
LPGAT1	8	1	0.98082	3	Up
LRP1	5	0.5	0.961951	3.32	Up
LRRC58	0.5	3	0.909221	-2.58	Down
LSM3	3	12	0.953774	-2	Down
LSM5	3	12	0.953774	-2	Down
LTB	8	2	0.945302	2	Up
LTB4R	5	0.5	0.961951	3.32	Up
LTBR	4	1	0.918899	2	Up
LTV1	1	4	0.918899	-2	Down
MAD2L1	1	21	0.997159	-4.39	Down
MAL	0.5	4	0.943128	-3	Down
MALSU1	1	8	0.98082	-3	Down
MAP2K3	1	5	0.93566	-2.32	Down
MAP3K2	7	0.5	0.979474	3.81	Up
MAP3K7CL	15	1	0.994628	3.91	Up
MARCH1	5	1	0.93566	2.32	Up
MARCH3	0.5	3	0.909221	-2.58	Down
MARCH8	1	11	0.98983	-3.46	Down
MBNL2	0.5	3	0.909221	-2.58	Down
MCL1	73	14	0.968478	2.38	Up
MCM2	7	28	0.961503	-2	Down
MCM4	4	19	0.960006	-2.25	Down
MCM8	1	4	0.918899	-2	Down
MEF2A	5	1	0.93566	2.32	Up
MEFV	9	2	0.949375	2.17	Up
MEGF9	16	0.5	0.995413	5	Up
MELK	1	4	0.918899	-2	Down
MEMO1	8	2	0.945302	2	Up
MEST	0.5	3	0.909221	-2.58	Down
METRNL	5	1	0.93566	2.32	Up
METTL22	3	0.5	0.909221	2.58	Up
METTL3	2	8	0.945302	-2	Down
MEX3C	4	0.5	0.943128	3	Up
MFHAS1	1	4	0.918899	-2	Down
MFSD11	3	0.5	0.909221	2.58	Up
MFSD8	3	0.5	0.909221	2.58	Up
MGME1	1	4	0.918899	-2	Down
MGST1	1	8	0.98082	-3	Down
MINPP1	2	24	0.997147	-3.58	Down
MIS18A	0.5	6	0.972802	-3.58	Down
MKI67	0.5	3	0.909221	-2.58	Down
MLC1	1	10	0.988167	-3.32	Down
MMD	12	1	0.991858	3.58	Up
MND1	0.5	4	0.943128	-3	Down
MOSPD1	3	14	0.956999	-2.22	Down
MPEG1	34	3	0.997489	3.5	Up
MPO	65	432	0.989597	-2.73	Down
MRPL12	1	4	0.918899	-2	Down
MRPL41	0.5	12	0.992333	-4.58	Down
MRPL53	0.5	16	0.995413	-5	Down
MRPS11	2	9	0.949375	-2.17	Down
MRPS18B	3	12	0.953774	-2	Down
MRPS33	3	13	0.95535	-2.12	Down
MRTO4	1	6	0.964265	-2.58	Down
MS4A3	24	153	0.989442	-2.67	Down
MS4A6A	0.5	20	0.996918	-5.32	Down
MS4A7	23	5	0.961168	2.2	Up
MSL2	3	0.5	0.909221	2.58	Up
MSRB3	0.5	3	0.909221	-2.58	Down
MT1X	6	1	0.964265	2.58	Up
MT-ATP8	3	0.5	0.909221	2.58	Up
MTFP1	0.5	4	0.943128	-3	Down
MTHFS	1	4	0.918899	-2	Down
MTRF1	0.5	3	0.909221	-2.58	Down
MXD3	2	13	0.982011	-2.7	Down
MXI1	1	9	0.983837	-3.17	Down
MYB	1	17	0.995777	-4.09	Down
MYBL2	2	12	0.980737	-2.58	Down
MYL4	3	23	0.987552	-2.94	Down
MYO18A	1	4	0.918899	-2	Down
MYOF	4	1	0.918899	2	Up
MZB1	1	7	0.970666	-2.81	Down
MZT1	0.5	9	0.987086	-4.17	Down
MZT2A	4	22	0.965678	-2.46	Down
NAA50	5	25	0.966151	-2.32	Down
NAIP	0.5	3	0.909221	-2.58	Down
NAMPT	22	5	0.960425	2.14	Up
NAT1	3	0.5	0.909221	2.58	Up
NATD1	0.5	3	0.909221	-2.58	Down
NCAPG	2	9	0.949375	-2.17	Down
NCAPG2	1	7	0.970666	-2.81	Down
NCAPH	1	5	0.93566	-2.32	Down
NCAPH2	2	8	0.945302	-2	Down
NCOA3	4	1	0.918899	2	Up
NDC80	3	16	0.963124	-2.42	Down
NDNL2	6	0.5	0.972802	3.58	Up
NDUFC2	5	24	0.961501	-2.26	Down
NEIL3	0.5	5	0.961951	-3.32	Down
NEK2	0.5	11	0.991044	-4.46	Down
NFAM1	12	1	0.991858	3.58	Up
NFE2	5	21	0.959935	-2.07	Down
NFKBIA	27	6	0.961995	2.17	Up
NINJ1	12	1	0.991858	3.58	Up
NLRP1	5	0.5	0.961951	3.32	Up
NLRP3	7	1	0.970666	2.81	Up
NME4	1	9	0.983837	-3.17	Down
NOP10	66	13	0.968399	2.34	Up
NRAS	10	0.5	0.989367	4.32	Up
NRBF2	14	1	0.993919	3.81	Up
NRBP1	4	0.5	0.943128	3	Up
NRROS	4	0.5	0.943128	3	Up
NUCB2	4	31	0.988747	-2.95	Down
NUDT21	5	21	0.959935	-2.07	Down
NUDT22	7	1	0.970666	2.81	Up
NUDT3	0.5	4	0.943128	-3	Down
NUF2	3	15	0.962301	-2.32	Down
NUP37	4	16	0.957436	-2	Down
NUSAP1	5	32	0.987987	-2.68	Down
NXT1	0.5	7	0.979474	-3.81	Down
OAS2	8	2	0.945302	2	Up
ODC1	9	37	0.962554	-2.04	Down
OIP5	1	6	0.964265	-2.58	Down
ORC1	1	5	0.93566	-2.32	Down
OSBP2	1	10	0.988167	-3.32	Down
OSBPL11	4	1	0.918899	2	Up
OSGIN2	1	5	0.93566	-2.32	Down
OTUB1	11	0.5	0.991044	4.46	Up
P2RY8	0.5	4	0.943128	-3	Down
PAF1	0.5	3	0.909221	-2.58	Down
PAICS	0.5	9	0.987086	-4.17	Down
PARPBP	0.5	3	0.909221	-2.58	Down
PBK	1	4	0.918899	-2	Down
PCMTD2	1	7	0.970666	-2.81	Down
PCNP	2	9	0.949375	-2.17	Down
PCOLCE2	0.5	5	0.961951	-3.32	Down
PDIA5	0.5	3	0.909221	-2.58	Down
PDP1	10	0.5	0.989367	4.32	Up
PDZK1IP1	0.5	3	0.909221	-2.58	Down
PEX2	1	4	0.918899	-2	Down
PF4V1	30	3	0.997098	3.32	Up
PIK3IP1	4	1	0.918899	2	Up
PIK3R1	1	4	0.918899	-2	Down
PIK3R5	4	1	0.918899	2	Up
PILRA	14	2	0.983673	2.81	Up
PIM3	0.5	4	0.943128	-3	Down
PINK1	2	9	0.949375	-2.17	Down
PIP4K2B	3	0.5	0.909221	2.58	Up
PIP5K1B	0.5	4	0.943128	-3	Down
pk	1	4	0.918899	-2	Down
PKMYT1	0.5	3	0.909221	-2.58	Down
PLCG2	4	1	0.918899	2	Up
PLEK2	0.5	4	0.943128	-3	Down
PLK4	1	5	0.93566	-2.32	Down
PLXDC2	7	1	0.970666	2.81	Up
PM20D2	0.5	3	0.909221	-2.58	Down
PNP	21	85	0.963608	-2.02	Down
POLE2	1	6	0.964265	-2.58	Down
POLR1E	0.5	3	0.909221	-2.58	Down
PPBP	152	23	0.98947	2.72	Up
PPIE	1	5	0.93566	-2.32	Down
PPIF	1	5	0.93566	-2.32	Down
PPME1	1	4	0.918899	-2	Down
PPOX	0.5	4	0.943128	-3	Down
PPP1R14B	1	4	0.918899	-2	Down
PPP1R15B	8	2	0.945302	2	Up
PPP6C	2	8	0.945302	-2	Down
PRC1	2	10	0.956422	-2.32	Down
PRDX2	40	291	0.990304	-2.86	Down
PRF1	58	2	0.99948	4.86	Up
PRG2	18	237	0.999439	-3.72	Down
PRG3	2	59	0.999492	-4.88	Down
PRKAG1	0.5	4	0.943128	-3	Down
PRKRIR	3	0.5	0.909221	2.58	Up
PRMT1	15	1	0.994628	3.91	Up
PRMT6	0.5	3	0.909221	-2.58	Down
PRMT9	0.5	3	0.909221	-2.58	Down
PRNP	0.5	11	0.991044	-4.46	Down
PRRC2C	3	0.5	0.909221	2.58	Up
PRSS57	4	31	0.988747	-2.95	Down
PRTN3	26	411	0.999751	-3.98	Down
PTAFR	10	0.5	0.989367	4.32	Up
PTMS	0.5	4	0.943128	-3	Down
PTPN12	4	1	0.918899	2	Up
PTPN7	7	1	0.970666	2.81	Up
PTTG1	15	60	0.963345	-2	Down
PYGB	5	1	0.93566	2.32	Up
PYURF	13	1	0.992817	3.7	Up
R3HDM4	2	11	0.95863	-2.46	Down
RAB20	8	2	0.945302	2	Up
RAB27B	3	0.5	0.909221	2.58	Up
RAB29	5	1	0.93566	2.32	Up
RAB2B	1	11	0.98983	-3.46	Down
RAB31	4	20	0.964834	-2.32	Down
RAB35	1	5	0.93566	-2.32	Down
RAB5B	1	6	0.964265	-2.58	Down
RAC1	10	1	0.988167	3.32	Up
RAD51	0.5	4	0.943128	-3	Down
RAD51AP1	1	8	0.98082	-3	Down
RAP1GAP2	3	0.5	0.909221	2.58	Up
RARA	3	0.5	0.909221	2.58	Up
RASGRP2	5	1	0.93566	2.32	Up
RASSF5	6	1	0.964265	2.58	Up
RBM12	3	0.5	0.909221	2.58	Up
RBM23	4	0.5	0.943128	3	Up
RBM26	3	0.5	0.909221	2.58	Up
RBM38	2	49	0.99932	-4.61	Down
RBM5	17	2	0.991864	3.09	Up
RCBTB2	5	1	0.93566	2.32	Up
RCCD1	0.5	3	0.909221	-2.58	Down
RCL1	1	5	0.93566	-2.32	Down
RCOR1	0.5	4	0.943128	-3	Down
RDH14	0.5	4	0.943128	-3	Down
REEP5	13	2	0.982011	2.7	Up
RFESD	0.5	11	0.991044	-4.46	Down
RFK	0.5	5	0.961951	-3.32	Down
RFT1	1	5	0.93566	-2.32	Down
RFXANK	2	8	0.945302	-2	Down
RGCC	0.5	3	0.909221	-2.58	Down
RGS19	8	1	0.98082	3	Up
RHAG	6	75	0.999098	-3.64	Down
RHCE	2	30	0.998286	-3.91	Down
RHD	1	21	0.997159	-4.39	Down
RHOC	13	3	0.95535	2.12	Up
RHOQ	5	1	0.93566	2.32	Up
RIC1	4	1	0.918899	2	Up
RMND5B	0.5	3	0.909221	-2.58	Down
RNASE2	10	41	0.962798	-2.04	Down
RNASE3	29	0.5	0.998497	5.86	Up
RNASEH2A	3	15	0.962301	-2.32	Down
RNASEK	0.5	12	0.992333	-4.58	Down
RNF113A	9	0.5	0.987086	4.17	Up
RNF123	1	4	0.918899	-2	Down
RNF14	2	8	0.945302	-2	Down
RNF149	10	2	0.956422	2.32	Up
RNF219	0.5	4	0.943128	-3	Down
RNF31	3	0.5	0.909221	2.58	Up
RNF40	3	0.5	0.909221	2.58	Up
RNPEPL1	4	1	0.918899	2	Up
RP11-345J4.5	0.5	4	0.943128	-3	Down
RPP25L	0.5	5	0.961951	-3.32	Down
RRM2	2	16	0.991289	-3	Down
RSAD2	0.5	6	0.972802	-3.58	Down
RTN1	3	0.5	0.909221	2.58	Up
RTP4	1	4	0.918899	-2	Down
RUVBL2	2	16	0.991289	-3	Down
SAMD9	11	0.5	0.991044	4.46	Up
SBNO2	4	1	0.918899	2	Up
SCAMP1	1	4	0.918899	-2	Down
SCO2	0.5	5	0.961951	-3.32	Down
SDF2L1	2	11	0.95863	-2.46	Down
SDHAF1	0.5	3	0.909221	-2.58	Down
SDPR	20	3	0.985911	2.74	Up
SECTM1	10	1	0.988167	3.32	Up
SELENBP1	4	44	0.997916	-3.46	Down
SELK	5	24	0.961501	-2.26	Down
SELPLG	6	1	0.964265	2.58	Up
SELT	35	8	0.962525	2.13	Up
SENP3	0.5	5	0.961951	-3.32	Down
SEPSECS	3	0.5	0.909221	2.58	Up
SERF2	314	22	0.999741	3.84	Up
SERGEF	4	1	0.918899	2	Up
SERPINA1	52	11	0.963764	2.24	Up
SERPINB9	8	1	0.98082	3	Up
SESN1	1	4	0.918899	-2	Down
SESN3	1	8	0.98082	-3	Down
SF3B5	32	0.5	0.998741	6	Up
SGK3	4	1	0.918899	2	Up
SGOL2	1	5	0.93566	-2.32	Down
SH2B3	4	0.5	0.943128	3	Up
SH2D3C	3	0.5	0.909221	2.58	Up
SH3BGRL2	4	0.5	0.943128	3	Up
SH3BGRL3	48	0.5	0.999324	6.58	Up
SH3BP1	4	0.5	0.943128	3	Up
SH3BP5	6	1	0.964265	2.58	Up
SH3TC1	7	1	0.970666	2.81	Up
SHCBP1	1	4	0.918899	-2	Down
SIAH1	0.5	3	0.909221	-2.58	Down
SIGLEC10	4	1	0.918899	2	Up
SIGLEC9	5	1	0.93566	2.32	Up
SKA1	0.5	4	0.943128	-3	Down
SLBP	4	24	0.986791	-2.58	Down
SLC11A1	9	1	0.983837	3.17	Up
SLC14A1	1	16	0.995326	-4	Down
SLC16A1	2	8	0.945302	-2	Down
SLC22A4	0.5	4	0.943128	-3	Down
SLC25A10	0.5	3	0.909221	-2.58	Down
SLC25A37	9	80	0.996052	-3.15	Down
SLC25A39	4	41	0.997776	-3.36	Down
SLC2A1	2	26	0.997485	-3.7	Down
SLC30A1	4	0.5	0.943128	3	Up
SLC31A1	4	1	0.918899	2	Up
SLC31A2	7	1	0.970666	2.81	Up
SLC38A5	2	10	0.956422	-2.32	Down
SLC43A2	3	0.5	0.909221	2.58	Up
SLC48A1	0.5	3	0.909221	-2.58	Down
SLC4A1	14	164	0.998618	-3.55	Down
SLC7A7	26	5	0.966406	2.38	Up
SLC9A9	5	1	0.93566	2.32	Up
SLFN5	12	2	0.980737	2.58	Up
SMARCD3	5	1	0.93566	2.32	Up
SMC2	1	7	0.970666	-2.81	Down
SMIM1	0.5	9	0.987086	-4.17	Down
SMIM12	0.5	4	0.943128	-3	Down
SMIM14	4	1	0.918899	2	Up
SMIM15	1	13	0.992817	-3.7	Down
SMIM3	0.5	8	0.984023	-4	Down
SNCA	9	77	0.996032	-3.1	Down
SNN	13	2	0.982011	2.7	Up
SNRNP35	0.5	4	0.943128	-3	Down
SNRPD1	1	13	0.992817	-3.7	Down
SNRPD2	89	4	0.999674	4.48	Up
SNRPF	6	37	0.988345	-2.62	Down
SNUPN	4	1	0.918899	2	Up
SNX10	14	2	0.983673	2.81	Up
SNX22	1	7	0.970666	-2.81	Down
SNX3	11	44	0.962936	-2	Down
SOAT1	8	2	0.945302	2	Up
SOX6	0.5	3	0.909221	-2.58	Down
SPAG5	2	9	0.949375	-2.17	Down
SPAG7	10	1	0.988167	3.32	Up
SPARC	16	0.5	0.995413	5	Up
SPC24	1	10	0.988167	-3.32	Down
SPDL1	1	5	0.93566	-2.32	Down
SPECC1	1	4	0.918899	-2	Down
SPECC1L	0.5	3	0.909221	-2.58	Down
SPINK2	0.5	3	0.909221	-2.58	Down
SPN	0.5	5	0.961951	-3.32	Down
SPNS3	0.5	6	0.972802	-3.58	Down
SPON2	3	0.5	0.909221	2.58	Up
SPTA1	3	45	0.999	-3.91	Down
SRA1	9	0.5	0.987086	4.17	Up
SRGN	5	22	0.960425	-2.14	Down
SRP72	1	8	0.98082	-3	Down
SRPK2	4	1	0.918899	2	Up
ST7	0.5	3	0.909221	-2.58	Down
STAB1	3	0.5	0.909221	2.58	Up
STK24	14	2	0.983673	2.81	Up
STMN1	10	76	0.989935	-2.93	Down
STRA13	1	4	0.918899	-2	Down
STRADB	1	22	0.997428	-4.46	Down
STX4	0.5	3	0.909221	-2.58	Down
SUCO	2	10	0.956422	-2.32	Down
SULF2	3	0.5	0.909221	2.58	Up
SULT1A3	3	0.5	0.909221	2.58	Up
SUPT5H	4	1	0.918899	2	Up
SUPT7L	4	1	0.918899	2	Up
SUSD3	0.5	4	0.943128	-3	Down
SYNE2	7	1	0.970666	2.81	Up
TACSTD2	0.5	3	0.909221	-2.58	Down
TAF1D	1	4	0.918899	-2	Down
TANGO2	3	12	0.953774	-2	Down
TAP2	6	1	0.964265	2.58	Up
TAPT1	1	4	0.918899	-2	Down
TBC1D22A	6	1	0.964265	2.58	Up
TBC1D8	5	1	0.93566	2.32	Up
TBPL1	2	9	0.949375	-2.17	Down
TCEA1	5	23	0.961168	-2.2	Down
TCF3	0.5	3	0.909221	-2.58	Down
TCL1A	0.5	5	0.961951	-3.32	Down
TDP2	8	2	0.945302	2	Up
TECPR1	3	0.5	0.909221	2.58	Up
TEX30	1	4	0.918899	-2	Down
TFDP1	1	9	0.983837	-3.17	Down
TFDP2	1	5	0.93566	-2.32	Down
TFEB	4	1	0.918899	2	Up
TFF3	2	11	0.95863	-2.46	Down
TFR2	0.5	4	0.943128	-3	Down
TFRC	11	80	0.989955	-2.86	Down
TGFBI	49	11	0.96324	2.16	Up
TGFBR3	3	0.5	0.909221	2.58	Up
THAP11	4	0.5	0.943128	3	Up
TIFA	0.5	3	0.909221	-2.58	Down
TIGIT	7	0.5	0.979474	3.81	Up
TIMELESS	0.5	4	0.943128	-3	Down
TIMM10	0.5	14	0.994126	-4.81	Down
TIMM13	2	9	0.949375	-2.17	Down
TK1	2	12	0.980737	-2.58	Down
TK2	3	0.5	0.909221	2.58	Up
TLK2	4	1	0.918899	2	Up
TLR1	0.5	6	0.972802	-3.58	Down
TLR4	32	0.5	0.998741	6	Up
TLR8	0.5	3	0.909221	-2.58	Down
TMC8	4	1	0.918899	2	Up
TMCC2	5	81	0.999545	-4.02	Down
TMED5	1	5	0.93566	-2.32	Down
TMEM106C	3	12	0.953774	-2	Down
TMEM123	5	28	0.966902	-2.49	Down
TMEM150B	4	1	0.918899	2	Up
TMEM167A	10	2	0.956422	2.32	Up
TMEM2	11	2	0.95863	2.46	Up
TMEM248	1	4	0.918899	-2	Down
TMEM38B	1	4	0.918899	-2	Down
TMEM56	0.5	7	0.979474	-3.81	Down
TMEM57	0.5	3	0.909221	-2.58	Down
TMEM60	0.5	8	0.984023	-4	Down
TMPO	10	41	0.962798	-2.04	Down
TMUB2	3	0.5	0.909221	2.58	Up
TNFAIP3	4	0.5	0.943128	3	Up
TNFRSF1B	32	8	0.96203	2	Up
TNS1	0.5	3	0.909221	-2.58	Down
TOP2A	7	34	0.962962	-2.28	Down
TOPORS	1	4	0.918899	-2	Down
TPX2	2	12	0.980737	-2.58	Down
TRAF5	3	0.5	0.909221	2.58	Up
TRAK2	4	24	0.986791	-2.58	Down
TRIM10	1	13	0.992817	-3.7	Down
TRIM58	0.5	7	0.979474	-3.81	Down
TRIP13	0.5	3	0.909221	-2.58	Down
TROAP	1	7	0.970666	-2.81	Down
TSC22D3	109	16	0.989344	2.77	Up
TSN	3	17	0.963919	-2.5	Down
TSPAN5	0.5	9	0.987086	-4.17	Down
TSPO2	0.5	12	0.992333	-4.58	Down
TSR3	0.5	3	0.909221	-2.58	Down
TTK	2	11	0.95863	-2.46	Down
TTLL12	1	5	0.93566	-2.32	Down
TUBA1A	32	7	0.962705	2.19	Up
TUBB1	21	3	0.986975	2.81	Up
TUBB4B	4	46	0.99796	-3.52	Down
TUBB6	1	8	0.98082	-3	Down
TUBG1	2	8	0.945302	-2	Down
TUFM	6	30	0.966936	-2.32	Down
TXK	3	0.5	0.909221	2.58	Up
TXNDC5	3	31	0.997214	-3.37	Down
TYMP	0.5	13	0.993294	-4.7	Down
TYMS	1	5	0.93566	-2.32	Down
TYROBP	97	21	0.964185	2.21	Up
UBA52	154	30	0.968786	2.36	Up
UBALD2	0.5	3	0.909221	-2.58	Down
UBE2C	3	18	0.985026	-2.58	Down
UBE2G2	1	7	0.970666	-2.81	Down
UBE2H	0.5	10	0.989367	-4.32	Down
UBE2J1	1	10	0.988167	-3.32	Down
UBE2S	1	21	0.997159	-4.39	Down
UBE2T	4	19	0.960006	-2.25	Down
UQCRFS1	5	0.5	0.961951	3.32	Up
URM1	2	9	0.949375	-2.17	Down
USP24	5	1	0.93566	2.32	Up
USP4	3	0.5	0.909221	2.58	Up
VAT1	2	10	0.956422	-2.32	Down
VCAM1	1	9	0.983837	-3.17	Down
VMA21	6	0.5	0.972802	3.58	Up
VPS13D	3	0.5	0.909221	2.58	Up
VPS37B	3	0.5	0.909221	2.58	Up
VPS51	0.5	13	0.993294	-4.7	Down
WDHD1	0.5	5	0.961951	-3.32	Down
WDR34	1	8	0.98082	-3	Down
WDR6	0.5	4	0.943128	-3	Down
WDR82	17	4	0.95825	2.09	Up
WRN	1	6	0.964265	-2.58	Down
XK	1	11	0.98983	-3.46	Down
XPO7	4	27	0.987473	-2.75	Down
XRCC6BP1	1	5	0.93566	-2.32	Down
YARS2	1	5	0.93566	-2.32	Down
YOD1	0.5	20	0.996918	-5.32	Down
YPEL4	0.5	3	0.909221	-2.58	Down
YWHAG	0.5	6	0.972802	-3.58	Down
ZBTB11	1	4	0.918899	-2	Down
ZBTB33	0.5	3	0.909221	-2.58	Down
ZC3H14	1	4	0.918899	-2	Down
ZCCHC3	3	0.5	0.909221	2.58	Up
ZCCHC6	8	2	0.945302	2	Up
ZDHHC17	1	4	0.918899	-2	Down
ZEB2	23	5	0.961168	2.2	Up
ZFP36L1	3	0.5	0.909221	2.58	Up
ZFYVE21	1	5	0.93566	-2.32	Down
ZG16B	0.5	3	0.909221	-2.58	Down
ZGPAT	0.5	3	0.909221	-2.58	Down
ZNF12	0.5	3	0.909221	-2.58	Down
ZNF189	0.5	4	0.943128	-3	Down
ZNF276	4	1	0.918899	2	Up
ZNF367	1	5	0.93566	-2.32	Down
ZNF468	0.5	3	0.909221	-2.58	Down
ZNF593	4	0.5	0.943128	3	Up
ZNF655	4	1	0.918899	2	Up
ZNF787	4	1	0.918899	2	Up
ZNF788	0.5	3	0.909221	-2.58	Down
ZNF83	1	4	0.918899	-2	Down
ZNF830	4	0.5	0.943128	3	Up
ZNF91	3	0.5	0.909221	2.58	Up
ZNF92	0.5	3	0.909221	-2.58	Down
ZWILCH	1	4	0.918899	-2	Down
ZWINT	2	22	0.995935	-3.46	Down

## Sheet: DEM NR-B-D14 vs D0
Note: The differentially expressed miRNAs in patient NR-B for post-VS-pre-CD19-CAR-T infusion. D0 and D14 indicate 1 day before and 14 days after injection of CAR-T cells, respectively. CD19-CAR-T cells were infused with 1/3 dose at day 1 (D1) and 2/3 dose at day 2 (D2). CAR-T, chimeric antigen receptor T-cell; NR, non-remissive patient; Prob, probability of differential expression.
miRNA gene	NR-B-D14	NR-B-D0	Prob	Log2FC	Flag
hsa-miR-106a-5p	311.78	146.11	0.901585	1.09347	Up
hsa-miR-1260a	58.95	9.93	0.828873	2.56963	Up
hsa-miR-142-3p	3660.93	7598.78	0.971831	-1.05356	Down
hsa-miR-144-3p	27.67	322.61	0.953521	-3.5434	Down
hsa-miR-144-5p	67.14	300.6	0.943662	-2.1626	Down
hsa-miR-148a-3p	3896.89	1801.14	0.970775	1.11341	Up
hsa-miR-199a-5p	115.36	31.82	0.876056	1.85814	Up
hsa-miR-223-3p	346.66	137.22	0.928521	1.33703	Up
hsa-miR-29b-3p	121.3	330	0.930106	-1.44389	Down
hsa-miR-29c-3p	34.39	85.24	0.817254	-1.30954	Down
hsa-miR-486-3p	106.73	251.8	0.902817	-1.23831	Down
hsa-miR-486-5p	2217.16	4470.77	0.968486	-1.01181	Down
hsa-miR-582-3p	83.92	26.62	0.839965	1.6565	Up
hsa-miR-625-5p	268.59	130.81	0.888028	1.03793	Up
hsa-miR-7-5p	833.79	1679.68	0.95493	-1.01043	Down
hsa-miR-760	79.3	268.67	0.93081	-1.76044	Down

## Sheet: DEM R-A-D14 vs D0
Note: The differentially expressed miRNAs in patient R-A for post-VS-pre-CD19-CAR-T infusion. D0 and D14 indicate 1 day before and 14 days after injection of CAR-T cells, respectively. CD19-CAR-T cells were infused with 1/3 dose at day 1 (D1) and 2/3 dose at day 2 (D2). CAR-T, chimeric antigen receptor T-cell; R, remissive patient; Prob, probability of differential expression.
miRNA Gene	R-A-D14	R-A-D0	Prob	Log2FC	Flag
hsa-let-7a-3p	253.61	69.07	0.931533	1.87648	Up
hsa-let-7b-3p	48.23	14.11	0.801508	1.77321	Up
hsa-let-7c-5p	1811.78	405.87	0.985302	2.15832	Up
hsa-let-7d-5p	8039.68	3997.71	0.945101	1.00796	Up
hsa-miR-100-5p	1655.65	205.59	0.994975	3.00956	Up
hsa-miR-103a-3p	3179.89	1312.38	0.957161	1.27679	Up
hsa-miR-106a-5p	86.41	17.63	0.881407	2.29317	Up
hsa-miR-106b-5p	155.71	47.91	0.902889	1.70046	Up
hsa-miR-10a-5p	2853.87	1293.69	0.947613	1.14143	Up
hsa-miR-10b-5p	3595.86	155.55	1	4.53089	Up
hsa-miR-1180-3p	195.56	74.56	0.898744	1.39114	Up
hsa-miR-122-5p	16.82	2519.42	0.999623	-7.22677	Down
hsa-miR-1246	35.19	267.67	0.95603	-2.92722	Down
hsa-miR-125b-5p	897.21	64.54	0.987312	3.79718	Up
hsa-miR-1273h-3p	137.58	388.07	0.928643	-1.49605	Down
hsa-miR-127-3p	41.77	551.29	0.977638	-3.72227	Down
hsa-miR-129-5p	9.99	179.01	0.947739	-4.16341	Down
hsa-miR-1296-5p	56.37	17.13	0.819724	1.7184	Up
hsa-miR-1303	57.45	3.81	0.868216	3.91444	Up
hsa-miR-1306-3p	19.09	77.92	0.866709	-2.02918	Down
hsa-miR-134-5p	3.41	92.58	0.911558	-4.76286	Down
hsa-miR-1-3p	2.69	47.75	0.855151	-4.14982	Down
hsa-miR-140-5p	408.18	95.55	0.95603	2.09488	Up
hsa-miR-142-3p	954.3	325.1	0.951005	1.55356	Up
hsa-miR-142-5p	11130.2	3664.55	0.977513	1.60278	Up
hsa-miR-143-3p	11511.9	2916.84	0.980653	1.98065	Up
hsa-miR-144-3p	338.23	34.98	0.964698	3.2734	Up
hsa-miR-144-5p	1108.76	129.25	0.98995	3.10071	Up
hsa-miR-145-3p	220.82	52.84	0.93706	2.06317	Up
hsa-miR-145-5p	50.39	2.41	0.859673	4.38603	Up
hsa-miR-148a-5p	109.69	45.17	0.844849	1.28	Up
hsa-miR-150-3p	1202.95	2632.94	0.945352	-1.1301	Down
hsa-miR-151a-3p	4274.83	48137.7	0.999749	-3.49323	Down
hsa-miR-15a-5p	40.57	7.44	0.81093	2.44704	Up
hsa-miR-15b-3p	185.63	24.29	0.943216	2.934	Up
hsa-miR-15b-5p	171.09	49.31	0.91206	1.7948	Up
hsa-miR-16-2-3p	2533.84	1168.08	0.944975	1.11719	Up
hsa-miR-16-5p	1625.25	379.45	0.984045	2.09868	Up
hsa-miR-17-5p	2085.2	487.04	0.986307	2.09807	Up
hsa-miR-181a-2-3p	207.05	1107.12	0.981784	-2.41876	Down
hsa-miR-181a-3p	339.48	1018.29	0.961307	-1.58475	Down
hsa-miR-181a-5p	5874.59	15048.6	0.965075	-1.35707	Down
hsa-miR-181b-5p	1590.67	5555.82	0.978643	-1.80437	Down
hsa-miR-185-5p	3300.48	716.81	0.98995	2.20301	Up
hsa-miR-186-5p	3179.95	1277.96	0.963317	1.31516	Up
hsa-miR-18a-3p	65.23	17.3	0.840075	1.91476	Up
hsa-miR-18a-5p	32.85	2.97	0.802889	3.46736	Up
hsa-miR-191-5p	28631.8	12538.5	0.953643	1.19126	Up
hsa-miR-194-5p	202.92	72.32	0.904397	1.48844	Up
hsa-miR-196a-5p	80.85	24.18	0.853015	1.74143	Up
hsa-miR-196b-5p	88.75	16.46	0.887437	2.43078	Up
hsa-miR-197-3p	296.34	106.46	0.919724	1.47694	Up
hsa-miR-199a-3p	1403.36	442.09	0.967965	1.66647	Up
hsa-miR-199b-5p	1066.57	186.73	0.980779	2.51395	Up
hsa-miR-19a-3p	85.04	25.75	0.856533	1.72357	Up
hsa-miR-19b-3p	166.18	58.72	0.892839	1.50082	Up
hsa-miR-20a-5p	1155.31	390.37	0.954271	1.56537	Up
hsa-miR-20b-5p	197.84	34.59	0.938945	2.51591	Up
hsa-miR-2115-3p	35.01	2.18	0.814573	4.00537	Up
hsa-miR-218-5p	56.01	689.5	0.982538	-3.62179	Down
hsa-miR-223-3p	3022.33	280.21	0.999372	3.43108	Up
hsa-miR-223-5p	2810.07	1208.66	0.953894	1.2172	Up
hsa-miR-22-3p	2192.74	542.17	0.986809	2.01592	Up
hsa-miR-22-5p	76.72	30.45	0.822739	1.33316	Up
hsa-miR-23a-3p	1111.45	331.43	0.965075	1.74567	Up
hsa-miR-23a-5p	186.77	37.56	0.933291	2.31399	Up
hsa-miR-24-2-5p	190.72	61.74	0.913442	1.62718	Up
hsa-miR-24-3p	5807.56	2724.9	0.948116	1.09173	Up
hsa-miR-26b-5p	6120.48	2003.95	0.977513	1.6108	Up
hsa-miR-27a-3p	9567.75	3813.55	0.964824	1.32705	Up
hsa-miR-28-3p	816.67	1877	0.945477	-1.2006	Down
hsa-miR-28-5p	451.21	176.99	0.927513	1.35013	Up
hsa-miR-29a-3p	2352.87	687.54	0.976005	1.77491	Up
hsa-miR-29b-3p	122.74	39.24	0.884045	1.64521	Up
hsa-miR-30a-3p	141.29	34.93	0.914196	2.01612	Up
hsa-miR-30a-5p	394	124.66	0.93995	1.6602	Up
hsa-miR-30b-5p	343.19	152.59	0.905528	1.16935	Up
hsa-miR-30c-5p	7159.22	2690.98	0.965327	1.41167	Up
hsa-miR-30e-5p	1452.97	460	0.968593	1.6593	Up
hsa-miR-3138	7.18	52.95	0.852136	-2.88257	Down
hsa-miR-3151-5p	0.01	34.87	0.822864	-11.7678	Down
hsa-miR-3158-3p	42.07	149.84	0.904397	-1.83256	Down
hsa-miR-323a-3p	2.27	32.63	0.807663	-3.84543	Down
hsa-miR-323b-3p	1.02	46.68	0.855151	-5.51616	Down
hsa-miR-338-5p	177.91	26.76	0.940201	2.733	Up
hsa-miR-340-5p	750.42	345.08	0.922236	1.12077	Up
hsa-miR-342-3p	776.81	318.66	0.934925	1.28554	Up
hsa-miR-342-5p	3647.08	8504.96	0.957161	-1.22156	Down
hsa-miR-345-5p	162.11	52	0.904523	1.64039	Up
hsa-miR-3613-5p	246.55	39.46	0.951131	2.64342	Up
hsa-miR-361-5p	140.27	48.75	0.881156	1.52473	Up
hsa-miR-362-5p	54.58	5.04	0.86206	3.43688	Up
hsa-miR-363-3p	3062.6	1085.85	0.966583	1.49593	Up
hsa-miR-370-3p	16.76	279.93	0.961935	-4.06197	Down
hsa-miR-374a-5p	296.58	79.54	0.936935	1.89867	Up
hsa-miR-375	5.27	42.04	0.830276	-2.99589	Down
hsa-miR-378a-5p	716.31	338.53	0.918844	1.0813	Up
hsa-miR-378c	57.39	12.93	0.842714	2.15008	Up
hsa-miR-379-5p	5.39	124.15	0.930653	-4.52566	Down
hsa-miR-381-3p	4.37	42.88	0.83706	-3.2946	Down
hsa-miR-382-5p	4.85	89.62	0.907161	-4.20776	Down
hsa-miR-3909	44.34	8.96	0.817085	2.30704	Up
hsa-miR-409-3p	20.35	586.45	0.979899	-4.84891	Down
hsa-miR-421	83.78	36.61	0.813317	1.19437	Up
hsa-miR-424-3p	500.76	89.78	0.965201	2.47965	Up
hsa-miR-424-5p	41.35	1.12	0.844221	5.20632	Up
hsa-miR-425-3p	163.73	52.5	0.905402	1.64093	Up
hsa-miR-432-5p	3.59	148.89	0.941834	-5.37412	Down
hsa-miR-433-3p	1.56	38.23	0.831156	-4.61509	Down
hsa-miR-4433b-3p	8.92	549.73	0.978392	-5.94554	Down
hsa-miR-4443	53.98	108.93	0.815704	-1.0129	Down
hsa-miR-4446-3p	21.9	194.85	0.947613	-3.15336	Down
hsa-miR-450a-5p	253.97	20.88	0.95892	3.60446	Up
hsa-miR-450b-5p	123.45	6.94	0.930151	4.15285	Up
hsa-miR-451a	4275.78	12842	0.977513	-1.58661	Down
hsa-miR-4521	64.81	2.74	0.88392	4.56397	Up
hsa-miR-452-5p	33.99	4.76	0.800126	2.83608	Up
hsa-miR-484	390.95	99.69	0.944724	1.97146	Up
hsa-miR-485-5p	0.01	53.57	0.868216	-12.3872	Down
hsa-miR-493-3p	1.02	83.35	0.905402	-6.35254	Down
hsa-miR-493-5p	5.51	54.35	0.860302	-3.30216	Down
hsa-miR-500a-3p	159.42	59	0.88706	1.43405	Up
hsa-miR-502-3p	60.68	6.77	0.867337	3.16399	Up
hsa-miR-505-3p	165.58	55.19	0.904523	1.58505	Up
hsa-miR-505-5p	120.4	39.57	0.881281	1.60536	Up
hsa-miR-542-3p	41.17	3.41	0.834548	3.59375	Up
hsa-miR-543	3.17	50.43	0.859673	-3.99173	Down
hsa-miR-582-3p	226.68	75.57	0.921106	1.58477	Up
hsa-miR-584-5p	251.1	716.14	0.943844	-1.51198	Down
hsa-miR-618	69.06	0.84	0.89108	6.36132	Up
hsa-miR-625-3p	515.6	2572.6	0.990955	-2.3189	Down
hsa-miR-6503-5p	75.34	29.61	0.819975	1.34733	Up
hsa-miR-652-3p	218.54	72.77	0.919347	1.58648	Up
hsa-miR-654-3p	4.73	57.04	0.866709	-3.59206	Down
hsa-miR-654-5p	0.72	67.56	0.888568	-6.55203	Down
hsa-miR-660-5p	69.3	11.87	0.867714	2.54554	Up
hsa-miR-6842-3p	51.34	159.98	0.903141	-1.63974	Down
hsa-miR-6852-5p	1.8	63.08	0.882161	-5.13111	Down
hsa-miR-7641	27.35	75.9	0.828518	-1.47256	Down
hsa-miR-7706	45.72	218.41	0.938819	-2.25614	Down
hsa-miR-874-3p	79.95	35.43	0.806156	1.17413	Up
hsa-miR-92b-3p	354.68	149.23	0.911683	1.24898	Up
hsa-miR-93-5p	1495.64	317.1	0.98392	2.23775	Up
hsa-miR-98-5p	1729.26	721.12	0.949497	1.26184	Up
hsa-miR-99a-5p	4502.65	761.87	0.992588	2.56316	Up
hsa-miR-99b-5p	1401.86	3272.73	0.955402	-1.22315	Down

## Sheet: DEM R-C-D14 vs D0
Note: The differentially expressed miRNAs in patient R-C for post-VS-pre-CD19-CAR-T infusion. D0 and D14 indicate 1 day before and 14 days after injection of CAR-T cells, respectively. CD19-CAR-T cells were infused with 1/3 dose at day 1 (D1) and 2/3 dose at day 2 (D2). CAR-T, chimeric antigen receptor T-cell; R, remissive patient; Prob, probability of differential expression.
miRNA gene	R-C-D14	R-C-D0	Prob	Log2FC	Flag
hsa-let-7a-3p	34.76	230.6	0.951072	-2.72989	Down
hsa-let-7b-5p	123388	23508.9	0.992091	2.39193	Up
hsa-let-7d-3p	209.74	613.24	0.939142	-1.54785	Down
hsa-let-7d-5p	1055.12	6052.68	0.992091	-2.52017	Down
hsa-let-7f-2-3p	4.09	44.81	0.852681	-3.45365	Down
hsa-let-7g-5p	17432.9	42721.2	0.952949	-1.29314	Down
hsa-miR-101-3p	1621.07	6492.51	0.987802	-2.00183	Down
hsa-miR-103a-3p	502.35	3072.13	0.993834	-2.61247	Down
hsa-miR-106a-5p	7.63	53.98	0.865952	-2.82267	Down
hsa-miR-106b-5p	37.31	197.08	0.939008	-2.40115	Down
hsa-miR-1180-3p	165.34	63.44	0.88445	1.38197	Up
hsa-miR-122-5p	705.7	0.01	0.984718	16.1068	Up
hsa-miR-125b-5p	21.51	184.99	0.945979	-3.10437	Down
hsa-miR-126-3p	3520.87	7294.24	0.940483	-1.05083	Down
hsa-miR-126-5p	55.42	168.83	0.900804	-1.60709	Down
hsa-miR-1268b	106.3	50.6	0.826273	1.07093	Up
hsa-miR-127-3p	141.91	18.11	0.929893	2.97012	Up
hsa-miR-1292-5p	155.02	10.83	0.943029	3.83935	Up
hsa-miR-1296-5p	0.01	31.69	0.82252	-11.6298	Down
hsa-miR-1301-3p	76.93	235.76	0.917962	-1.6157	Down
hsa-miR-1306-3p	161.41	7.51	0.94571	4.42577	Up
hsa-miR-1307-3p	5483.34	2553.78	0.943834	1.10242	Up
hsa-miR-130b-5p	28.68	83.73	0.847587	-1.5457	Down
hsa-miR-132-5p	73.77	9.86	0.890483	2.90337	Up
hsa-miR-139-3p	174.29	14.21	0.947051	3.61651	Up
hsa-miR-139-5p	434.52	34.38	0.974933	3.65978	Up
hsa-miR-1-3p	64.83	24.99	0.811662	1.37531	Up
hsa-miR-140-3p	1171.44	3159	0.956971	-1.43118	Down
hsa-miR-140-5p	46.1	593.42	0.979491	-3.68621	Down
hsa-miR-142-3p	142.91	6496.69	0.999866	-5.50653	Down
hsa-miR-142-5p	1080.71	12080.6	0.999598	-3.48264	Down
hsa-miR-143-3p	3565.04	19601.1	0.992359	-2.45894	Down
hsa-miR-144-3p	13.8	423.33	0.975737	-4.93904	Down
hsa-miR-144-5p	41.09	525.45	0.977614	-3.67669	Down
hsa-miR-145-3p	48.79	308.89	0.960858	-2.66244	Down
hsa-miR-146a-5p	2036.93	4462.8	0.943566	-1.13155	Down
hsa-miR-148a-3p	235424	68479.6	0.972654	1.78152	Up
hsa-miR-148a-5p	24.67	131.92	0.918231	-2.41883	Down
hsa-miR-148b-5p	10.95	71.69	0.886595	-2.71084	Down
hsa-miR-150-3p	2393.45	389.17	0.991019	2.62062	Up
hsa-miR-151a-3p	64267.4	2155.38	1	4.89807	Up
hsa-miR-15a-5p	3.01	50.95	0.870777	-4.08125	Down
hsa-miR-15b-5p	30.45	101.95	0.874665	-1.74335	Down
hsa-miR-16-5p	256.61	1354.46	0.981903	-2.40007	Down
hsa-miR-17-5p	148.31	1452.17	0.989812	-3.29152	Down
hsa-miR-181a-3p	77.16	231.23	0.917024	-1.5834	Down
hsa-miR-181a-5p	503.66	4917.53	0.997989	-3.28741	Down
hsa-miR-181b-5p	87.34	978.06	0.986863	-3.48521	Down
hsa-miR-181d-5p	19.81	119.08	0.918767	-2.58763	Down
hsa-miR-184	76.85	0.01	0.907105	12.9078	Up
hsa-miR-185-3p	26.05	70.32	0.826139	-1.43265	Down
hsa-miR-185-5p	269.64	1249.3	0.977212	-2.21201	Down
hsa-miR-186-5p	358.75	2357.22	0.991153	-2.71604	Down
hsa-miR-191-5p	2976.97	24083.8	0.998391	-3.01615	Down
hsa-miR-192-5p	865.8	1792.05	0.929223	-1.04951	Down
hsa-miR-193b-5p	55.96	1.38	0.882306	5.34166	Up
hsa-miR-194-5p	39.62	122.81	0.885389	-1.63213	Down
hsa-miR-196b-5p	31.53	135.25	0.912869	-2.10083	Down
hsa-miR-197-3p	41.78	143.73	0.896381	-1.78248	Down
hsa-miR-199a-5p	67.6	666.77	0.979357	-3.30209	Down
hsa-miR-199b-3p	137.83	1221.85	0.987936	-3.14811	Down
hsa-miR-199b-5p	188.16	3054.65	0.998525	-4.02098	Down
hsa-miR-19a-3p	19.19	208.71	0.953485	-3.44307	Down
hsa-miR-19b-3p	15.11	299.49	0.967158	-4.30893	Down
hsa-miR-200c-3p	54.34	242.47	0.942359	-2.15772	Down
hsa-miR-206	49.87	0.01	0.873592	12.284	Up
hsa-miR-20a-5p	124.57	1657.21	0.992761	-3.73373	Down
hsa-miR-20b-5p	32.45	133.18	0.911528	-2.03709	Down
hsa-miR-21-3p	7.79	62.81	0.882306	-3.0113	Down
hsa-miR-215-5p	113.16	18.11	0.917426	2.64351	Up
hsa-miR-21-5p	25556.8	121094	0.989142	-2.24435	Down
hsa-miR-221-3p	397.37	2452.23	0.991287	-2.62554	Down
hsa-miR-221-5p	79.78	204.07	0.893566	-1.35497	Down
hsa-miR-223-3p	360.75	3555	0.997185	-3.30078	Down
hsa-miR-22-3p	195.95	699.03	0.952145	-1.83487	Down
hsa-miR-224-5p	411.24	69.51	0.964477	2.56469	Up
hsa-miR-23a-3p	122.1	821.21	0.980295	-2.74969	Down
hsa-miR-23a-5p	22.51	122.87	0.915416	-2.44849	Down
hsa-miR-23b-3p	16.5	64.64	0.846649	-1.96996	Down
hsa-miR-23b-5p	29.83	2.12	0.803485	3.81463	Up
hsa-miR-24-2-5p	84.87	240.4	0.909517	-1.50211	Down
hsa-miR-24-3p	1405.77	5476.74	0.973592	-1.96196	Down
hsa-miR-26a-5p	21458.8	86742.7	0.988204	-2.01517	Down
hsa-miR-26b-5p	1373.17	6874.23	0.991957	-2.32369	Down
hsa-miR-27a-3p	2040.71	6037.43	0.962869	-1.56486	Down
hsa-miR-27b-3p	327.99	1411.53	0.977882	-2.10554	Down
hsa-miR-28-5p	23.05	282.75	0.964477	-3.61669	Down
hsa-miR-29a-3p	317.35	1941.51	0.989678	-2.61303	Down
hsa-miR-29b-3p	25.67	154.44	0.931903	-2.58889	Down
hsa-miR-29c-3p	0.01	29.97	0.811796	-11.5493	Down
hsa-miR-301a-5p	0.01	28.65	0.807507	-11.4843	Down
hsa-miR-30a-5p	72	279.26	0.931501	-1.95554	Down
hsa-miR-30b-5p	30.6	310.32	0.966354	-3.34215	Down
hsa-miR-30c-5p	627.46	6406.43	0.99933	-3.35193	Down
hsa-miR-30d-5p	12442.1	29898.1	0.951877	-1.26483	Down
hsa-miR-30e-3p	1749.1	4194.09	0.94933	-1.26175	Down
hsa-miR-30e-5p	105.3	4442.69	0.999464	-5.39886	Down
hsa-miR-3158-3p	811.92	19.83	0.986327	5.35558	Up
hsa-miR-32-5p	32.38	414.68	0.974397	-3.67882	Down
hsa-miR-338-5p	20.2	133.24	0.925603	-2.7216	Down
hsa-miR-339-3p	19.19	133.35	0.925871	-2.79679	Down
hsa-miR-339-5p	5.7	123.96	0.931769	-4.44277	Down
hsa-miR-340-5p	226.09	2914.88	0.997989	-3.68847	Down
hsa-miR-342-3p	130.58	289.23	0.894504	-1.14728	Down
hsa-miR-342-5p	34979.7	2032.4	1	4.10526	Up
hsa-miR-345-5p	34.23	182.18	0.935925	-2.41203	Down
hsa-miR-3605-3p	51.26	6.99	0.860858	2.87447	Up
hsa-miR-3613-5p	20.12	447.63	0.97681	-4.4756	Down
hsa-miR-361-5p	3.55	145.5	0.941823	-5.35706	Down
hsa-miR-363-3p	707.47	3362.67	0.987534	-2.24887	Down
hsa-miR-363-5p	61.05	16.39	0.837936	1.89718	Up
hsa-miR-3656	45.79	5.44	0.851609	3.07335	Up
hsa-miR-365a-5p	225.16	1.89	0.959383	6.89642	Up
hsa-miR-365b-5p	185.39	12.78	0.950938	3.8586	Up
hsa-miR-3690	129.5	17.08	0.925737	2.92257	Up
hsa-miR-370-3p	54.5	10.03	0.856434	2.44193	Up
hsa-miR-374a-3p	26.98	218.68	0.952815	-3.01886	Down
hsa-miR-374a-5p	58.28	578.29	0.977748	-3.31072	Down
hsa-miR-374b-5p	69.22	337.31	0.95496	-2.28481	Down
hsa-miR-375	40.78	0.92	0.850938	5.47008	Up
hsa-miR-378a-5p	103.29	484.93	0.963941	-2.23108	Down
hsa-miR-378c	6.01	39.31	0.82815	-2.70946	Down
hsa-miR-379-5p	42.32	6.99	0.834853	2.59798	Up
hsa-miR-409-3p	120.56	10.54	0.927346	3.5158	Up
hsa-miR-421	12.8	97.59	0.91126	-2.93059	Down
hsa-miR-423-3p	3478.94	14109.8	0.988204	-2.01998	Down
hsa-miR-423-5p	35243.8	17488.1	0.941287	1.01099	Up
hsa-miR-424-5p	0.01	94.67	0.920777	-13.2087	Down
hsa-miR-425-3p	21.97	191.69	0.949062	-3.12517	Down
hsa-miR-4326	256.92	57.25	0.944906	2.16597	Up
hsa-miR-4433b-3p	1248.75	21.66	0.990751	5.84931	Up
hsa-miR-4446-3p	59.89	1.66	0.887534	5.17306	Up
hsa-miR-450a-5p	31.22	344.47	0.968633	-3.46384	Down
hsa-miR-450b-5p	69.53	311.29	0.95134	-2.16255	Down
hsa-miR-451a	17725.9	2451.83	0.996515	2.85393	Up
hsa-miR-4521	0.01	45.62	0.86756	-12.1555	Down
hsa-miR-454-3p	2.08	35.93	0.832172	-4.11053	Down
hsa-miR-4647	38.7	0.01	0.847721	11.9181	Up
hsa-miR-4661-5p	38.31	2.75	0.838606	3.80022	Up
hsa-miR-4664-3p	47.18	1.38	0.86756	5.09544	Up
hsa-miR-484	28.37	273.18	0.961528	-3.26741	Down
hsa-miR-485-5p	36.46	0.8	0.839008	5.51017	Up
hsa-miR-5009-5p	29.52	0.63	0.807507	5.5502	Up
hsa-miR-500a-3p	14.65	139.2	0.93244	-3.24819	Down
hsa-miR-501-3p	67.06	161.89	0.872922	-1.27149	Down
hsa-miR-505-3p	10.79	107.39	0.92118	-3.31509	Down
hsa-miR-511-5p	1368.77	17.65	0.991689	6.27707	Up
hsa-miR-542-3p	3.93	182.64	0.951609	-5.53833	Down
hsa-miR-548e-3p	8.02	65.44	0.884584	-3.0285	Down
hsa-miR-574-5p	3370.25	402.41	0.996917	3.06612	Up
hsa-miR-582-3p	433.98	1853.14	0.980429	-2.09427	Down
hsa-miR-582-5p	0.01	38.22	0.844638	-11.9001	Down
hsa-miR-584-5p	378.02	166.19	0.906702	1.18563	Up
hsa-miR-618	0.01	86.25	0.915282	-13.0743	Down
hsa-miR-625-3p	599.02	179.26	0.949062	1.74055	Up
hsa-miR-629-5p	161.57	387.11	0.911662	-1.26058	Down
hsa-miR-651-5p	4.55	46.82	0.858847	-3.36319	Down
hsa-miR-652-3p	20.89	119.66	0.914745	-2.51806	Down
hsa-miR-660-5p	0.01	85.16	0.914745	-13.056	Down
hsa-miR-664a-5p	88.65	36.28	0.83244	1.28895	Up
hsa-miR-6741-5p	31.3	0.74	0.817292	5.40249	Up
hsa-miR-6842-3p	169.89	42.52	0.923458	1.99839	Up
hsa-miR-6852-5p	40.08	3.32	0.842225	3.59363	Up
hsa-miR-769-5p	81.09	203.27	0.892493	-1.3258	Down
hsa-miR-7706	537.97	29.97	0.979223	4.16593	Up
hsa-miR-877-5p	109	26.76	0.901475	2.02618	Up
hsa-miR-92a-1-5p	12.56	123.27	0.926139	-3.29491	Down
hsa-miR-92b-3p	29.45	120.98	0.907105	-2.03843	Down
hsa-miR-92b-5p	165.5	38.74	0.922922	2.09494	Up
hsa-miR-93-5p	156.79	1267.58	0.988204	-3.01517	Down
hsa-miR-9-5p	16.57	113.64	0.918097	-2.77783	Down
hsa-miR-98-5p	696.76	2123.92	0.963405	-1.608	Down
hsa-miR-99b-5p	812.92	353.99	0.926676	1.1994	Up

## Sheet: DEM R-D-D14 vs D0
Note: The differentially expressed miRNAs in patient R-D for post-VS-pre-CD19-CAR-T infusion. D0 and D14 indicate the 0 day and 14 days after injection of CAR-T cells, respectively. CD19-CAR-T cells were infused with 1/3 dose at day 1 (D1) and 2/3 dose at day 2 (D2). CAR-T, chimeric antigen receptor T-cell; R, remissive patient; Prob, probability of differential expression.
miRNA gene	R-D-D14	R-D-D0	Prob	Log2FC	Flag
hsa-let-7c-5p	181.37	639.69	0.963352	-1.81844	Down
hsa-let-7d-3p	752.03	229.97	0.962926	1.70934	Up
hsa-let-7g-5p	13218.6	40077.6	0.983807	-1.60023	Down
hsa-miR-100-5p	260.64	878.38	0.966761	-1.75279	Down
hsa-miR-106b-3p	777.6	2298.78	0.972017	-1.56377	Down
hsa-miR-10a-5p	570.23	1460.05	0.96179	-1.3564	Down
hsa-miR-10b-5p	144.51	1056.15	0.98608	-2.86957	Down
hsa-miR-122-5p	166.58	19.11	0.939347	3.12382	Up
hsa-miR-1246	6.05	46.95	0.832386	-2.95612	Down
hsa-miR-125b-5p	48.58	111.65	0.846307	-1.20055	Down
hsa-miR-1268b	0.01	89.87	0.908523	-13.1336	Down
hsa-miR-1273h-3p	152.86	64.64	0.876278	1.24171	Up
hsa-miR-127-3p	316.39	92.29	0.945312	1.77746	Up
hsa-miR-128-3p	11874.3	3330.19	0.987216	1.83416	Up
hsa-miR-130b-5p	114.57	30.49	0.893324	1.90982	Up
hsa-miR-139-3p	244.48	44.6	0.951136	2.4546	Up
hsa-miR-139-5p	901.34	108.8	0.984375	3.05039	Up
hsa-miR-143-3p	3090.27	13945.2	0.99446	-2.17396	Down
hsa-miR-144-5p	407.89	924.96	0.942756	-1.18121	Down
hsa-miR-145-3p	51.45	132.92	0.878267	-1.36932	Down
hsa-miR-145-5p	0.01	33.96	0.809943	-11.7296	Down
hsa-miR-148a-5p	42.91	114.31	0.86804	-1.41357	Down
hsa-miR-150-3p	626.11	303.39	0.927415	1.04524	Up
hsa-miR-151a-3p	25597.5	7398.6	0.985085	1.79068	Up
hsa-miR-15b-3p	27.57	105.58	0.887642	-1.93717	Down
hsa-miR-15b-5p	69.85	204.98	0.912784	-1.55315	Down
hsa-miR-16-5p	852.07	1871.69	0.950852	-1.1353	Down
hsa-miR-17-5p	386.93	1126.85	0.963068	-1.54215	Down
hsa-miR-181a-3p	113.63	297.89	0.926847	-1.39044	Down
hsa-miR-181b-5p	445.18	1127.84	0.956676	-1.3411	Down
hsa-miR-181c-3p	4.55	43.42	0.82642	-3.25442	Down
hsa-miR-181d-5p	20.71	158.59	0.933097	-2.9369	Down
hsa-miR-182-5p	1348.02	4894.34	0.986506	-1.86027	Down
hsa-miR-183-5p	1589.57	3302.91	0.952699	-1.0551	Down
hsa-miR-185-3p	39.6	83.07	0.801847	-1.06883	Down
hsa-miR-1908-5p	67.79	11.01	0.868608	2.62226	Up
hsa-miR-196b-5p	59.37	152.9	0.88608	-1.36478	Down
hsa-miR-197-3p	45.59	209.93	0.939489	-2.20312	Down
hsa-miR-199a-3p	474.81	8.6	0.97642	5.78687	Up
hsa-miR-199a-5p	1393.42	462.66	0.971307	1.59061	Up
hsa-miR-199b-3p	0.01	1893.71	0.995455	-17.5309	Down
hsa-miR-199b-5p	434.7	2063.25	0.988494	-2.24683	Down
hsa-miR-19b-3p	101.66	272.65	0.925	-1.4233	Down
hsa-miR-20a-5p	424.35	1327.75	0.971023	-1.64566	Down
hsa-miR-20b-5p	58.06	133.48	0.861932	-1.20101	Down
hsa-miR-221-3p	862.17	2309.61	0.969744	-1.4216	Down
hsa-miR-221-5p	87.38	199.54	0.888778	-1.1913	Down
hsa-miR-223-3p	491.65	2827.75	0.993324	-2.52395	Down
hsa-miR-224-5p	203.63	66.43	0.91804	1.61604	Up
hsa-miR-23a-3p	204.57	596.08	0.952699	-1.54291	Down
hsa-miR-25-5p	87.25	208.63	0.898153	-1.25772	Down
hsa-miR-29b-3p	43.22	114.99	0.86804	-1.41174	Down
hsa-miR-30a-3p	17.59	108.31	0.907528	-2.62234	Down
hsa-miR-30a-5p	97.04	1268.18	0.989915	-3.70804	Down
hsa-miR-30b-5p	83.76	747.25	0.98125	-3.15726	Down
hsa-miR-320b	40.79	88.26	0.813352	-1.11354	Down
hsa-miR-328-3p	772.43	174.55	0.974858	2.14576	Up
hsa-miR-340-3p	726.21	163.48	0.97358	2.15127	Up
hsa-miR-342-5p	4640.54	1796.84	0.973011	1.36883	Up
hsa-miR-3605-3p	36.67	3.09	0.809517	3.56892	Up
hsa-miR-3690	207.75	97.79	0.881534	1.08709	Up
hsa-miR-370-3p	262.38	50.97	0.953267	2.36394	Up
hsa-miR-374b-5p	99.48	271.1	0.925852	-1.44635	Down
hsa-miR-379-5p	112.32	47.69	0.851562	1.23586	Up
hsa-miR-381-3p	407.14	98.1	0.961932	2.0532	Up
hsa-miR-409-3p	258.95	46.2	0.953551	2.48671	Up
hsa-miR-423-5p	27385.4	10320.9	0.975568	1.40784	Up
hsa-miR-424-5p	11.73	129.27	0.925994	-3.46211	Down
hsa-miR-425-3p	61.12	171.71	0.901278	-1.49026	Down
hsa-miR-4433b-3p	544.47	61.54	0.975852	3.14526	Up
hsa-miR-4446-3p	57.32	12	0.842614	2.256	Up
hsa-miR-450b-5p	65.61	157.11	0.879403	-1.25979	Down
hsa-miR-451a	96633.8	35295.2	0.977415	1.45306	Up
hsa-miR-4521	5.55	42.68	0.822727	-2.943	Down
hsa-miR-493-3p	101.78	17.57	0.901278	2.53427	Up
hsa-miR-500a-3p	32.99	110.04	0.883665	-1.73793	Down
hsa-miR-542-3p	22.89	82.39	0.861932	-1.84775	Down
hsa-miR-543	64.99	2.04	0.879687	4.99358	Up
hsa-miR-550a-5p	27.5	67.73	0.804261	-1.30036	Down
hsa-miR-574-5p	2841.04	797.66	0.983097	1.83257	Up
hsa-miR-582-3p	396.47	933.06	0.946875	-1.23476	Down
hsa-miR-6503-5p	377.39	181.17	0.91321	1.05871	Up
hsa-miR-654-3p	48.09	9.53	0.823153	2.33519	Up
hsa-miR-654-5p	37.61	4.39	0.809091	3.09882	Up
hsa-miR-671-3p	370.65	107.25	0.949716	1.78908	Up
hsa-miR-708-3p	4.8	131.19	0.930398	-4.77248	Down
hsa-miR-7641	36.98	0.68	0.821165	5.76507	Up
hsa-miR-769-5p	66.92	149.5	0.86733	-1.15964	Down
hsa-miR-7706	56.07	18.87	0.802983	1.57113	Up
hsa-miR-877-5p	55.26	16.33	0.812216	1.75871	Up
hsa-miR-92a-1-5p	21.58	84.49	0.86804	-1.96909	Down
hsa-miR-93-5p	421.11	1146.45	0.960938	-1.4449	Down
hsa-miR-96-5p	119.75	357.45	0.945597	-1.57772	Down
hsa-miR-99a-5p	1039.24	2664.77	0.968466	-1.35848	Down
