# Supplementary material for: Transcriptome and Regulatory Network Analyses of CD19-CAR-T Immunotherapy for B-ALL
Source: Genomics Proteomics Bioinformatics. 2019 Jun 13;17(2):190–200. doi: 10.1016/j.gpb.2018.12.008 (PMC6620363; doi:10.1016/j.gpb.2018.12.008)
Supplement: Supplementary Table S2 [file mmc7.xls]

## Sheet: Table S2
Table S2 Read statistics and quality control of RNA-seq and miRNA-seq analyses
Sequencing	Sample name	No. of clean reads	No. of clean bases	Read length (bp)	Q20 (%)	GC (%)
RNA-seq	NR-B-D0	120831176	12083117600	100	98.1	51.91
	NR-B-D14	121081372	12108137200	100	98.12	55.29
	R-A-D0	120579844	12057984400	100	98.12	52.43
	R-A-D14	120593146	12059314600	100	97.95	50.28
	R-D-D0	79218006	11882700900	150	96.64	53.9
	R-D-D14	79996542	11999481300	150	96.31	50.88
	R-C-D0	80119912	12017986800	150	96.43	54.5
	R-C-D14	80909914	12136487100	150	96.49	50.27
miRNA-seq	NR-B-D0	21635220	475446717	49	99.67	46.24
	NR-B-D14	29667484	655270143	49	99.68	46.42
	R-A-D0	27044424	605364953	49	99.67	49.21
	R-A-D14	24796581	561402816	49	99.68	48.6
	R-D-D0	21432176	477031475	49	99.72	45.12
	R-D-D14	21257780	474031431	49	99.7	45.72
	R-C-D0	21622443	485182391	49	99.71	44.13
	R-C-D14	21153059	476154389	49	99.72	47.97
Note: The four B-ALL patients, A, B, C, and D, were classified to be R and NR, depending on their response to the CAR-T therapy.D0 and D14 indicate 1 day before and 14 days after injection of CAR-T cells, respectively. CD19-CAR-T cells were infused with 1/3 dose at day 1 (D1) and 2/3 dose at day 2 (D2). B-ALL, B-cell acute lymphoblastic leukemia; CAR-T, chimeric antigen receptor T-cell; NR, non-r…
