# Supplementary material for: Transcriptome and Regulatory Network Analyses of CD19-CAR-T Immunotherapy for B-ALL
Source: Genomics Proteomics Bioinformatics. 2019 Jun 13;17(2):190–200. doi: 10.1016/j.gpb.2018.12.008 (PMC6620363; doi:10.1016/j.gpb.2018.12.008)
Supplement: Supplementary Table S3 [file mmc8.xls]

## Sheet: all_TME_EXP_ADD_immuno_stimu_fo
Table S3 Expression matrix of tumor microenvironment and immunostimulator genes
Symbol	Type	NR-B-D0	NR-B-D14	R-A-D0	R-A-D14	R-D-D0	R-D-D14	R-C-D0	R-C-D14
CCL5	Chemokine	1.1507	1.19364	58.046	75.4	25.7677	56.9818	30.4378	23.9777
CCL17	Chemokine	28.4931	4.5698	0.001	0.001	0.001	0.001	0.001	0.001
CCL3	Chemokine	0.427207	0.741307	2.36596	15.8774	2.7308	3.96368	2.08472	2.88004
CCL4L2	Chemokine	0.631367	0.621671	9.81833	15.0025	0.839294	1.50784	1.867	2.78095
CXCL10	Chemokine	0.239991	0.248475	0.824999	2.74443	1.60051	4.05654	0.824606	6.57531
CCL2	Chemokine	1.51068	0.463524	0.345375	1.22958	0.170573	1.37838	1.91928	1.0452
CXCL16	Chemokine	0.405377	0.423323	0.153821	0.71071	0.001	1.8835	0.683751	1.19855
CCL14	Chemokine	0.010836	0.001	0.040583	2.62152	0.87904	0.001	0.246181	0.816006
CCL18	Chemokine	0.001	0.001	0.235873	2.03868	0.820347	0.001	0.150348	0.198931
CXCL2	Chemokine	0.001	0.001	0.001	2.03218	0.367031	0.215511	0.553346	1.08165
CXCL9	Chemokine	0.001	0.001	0.434383	1.92855	0.187939	0.001	0.001	0.547566
CCL28	Chemokine	0.171685	0.141085	1.09482	0.176139	0.81749	0.001	0.670797	0.045616
CCL3L3	Chemokine	0.185388	0.117137	0.711309	3.16409	1.07485	2.4684	0.239404	0.711276
CCL23	Chemokine	0.001	0.001	0.153704	0.656167	1.03788	0.001	2.5096	1.25284
CXCL12	Chemokine	0.061133	0.01008	0.269889	3.13191	0.861281	0.001	0.852329	4.14394
CCL4	Chemokine	1.41784	1.49099	36.7269	27.9686	2.72581	21.8537	6.71418	22.9728
CXCL8	Chemokine	0.81117	0.979936	2.46351	6.16751	4.38199	24.9888	10.909	28.1395
CXCR4	Chemokine_receptor	295.923	194.372	357.656	0.001	67.7518	3.86687	46.7707	94.3141
CCR2	Chemokine_receptor	0.332534	0.260469	1.90318	4.50636	18.8992	54.129	26.8052	21.7167
ACKR1	Chemokine_receptor	0.576245	1.10565	0.173137	18.4726	6.01011	0.455624	0.062382	5.97053
CCR1	Chemokine_receptor	3.48132	0.011068	0.001	0.016409	0.026051	0.001	0.021288	8.68906
CXCR6	Chemokine_receptor	0.001	0.01999	1.31849	0.524435	0.25713	1.6282	1.79969	4.90728
CCR4	Chemokine_receptor	0.001	0.001	0.001	0.001	1.74071	2.18367	0.042332	1.52425
CCR6	Chemokine_receptor	1.23968	0.204757	1.35275	0.081704	0.078291	0.536131	0.875454	0.70314
CXCR5	Chemokine_receptor	0.008004	0.001	0.677559	0.001	0.143629	1.05666	0.001	0.008983
CXCR1	Chemokine_receptor	0.400581	0.063981	0.001	0.871616	2.33123	2.27692	0.054419	0.318641
CXCR2	Chemokine_receptor	0.427564	0.489455	0.136773	1.1686	1.18671	2.18223	2.52622	0.82556
CX3CR1	Chemokine_receptor	2.36877	1.50325	0.05836	7.2648	2.85127	13.9902	3.1551	6.71332
CCR5	Chemokine_receptor	0.080437	0.134694	5.9496	5.47867	0.001	2.65001	1.41807	1.56463
CXCR3	Chemokine_receptor	0.126495	0.088977	0.033818	3.58659	0.312216	0.799154	0.983025	1.10877
HDGF	GF	29.0272	25.9489	45.6406	89.2854	48.9581	12.6679	41.9725	62.8298
IGFBP7	GF	5.31057	5.57611	9.57794	8.48708	17.1942	5.49217	7.02645	20.0194
TGFB1	GF	1.69508	1.19007	2.37358	1.38253	0.932973	2.91528	3.24462	4.08226
IGFBP2	GF	0.352305	0.805644	0.4108	2.40978	4.03483	0.209194	4.93693	4.60579
VEGFB	GF	2.74022	1.86709	0.957301	0.714627	0.034725	0.001	0.274057	0.818704
VEGFA	GF	0.302914	0.065265	0.494178	1.38032	2.01448	0.652912	1.57621	2.72161
IGFBP4	GF	0.968446	0.450775	0.49943	4.33049	1.1166	0.61103	0.001	0.001
IGFBP5	GF	0.001	0.001	0.001	1.253	0.619355	0.091756	0.012053	0.758044
FLT1	GFR	1.38251	1.52502	0.001	0.24782	0.001	0.001	0.001	0.001
IGF1R	GFR	0.125575	0.002329	0.300193	0.861753	0.396736	0.047735	2.3257	1.04764
ERBB2	GFR	0.026413	0.315136	1.7269	0.284001	0.0004	0.0276	0.001	0.085927
PDGFRB	GFR	0.001	0.164541	1.82436	0.831959	0.001	0.071569	0.059775	0.048299
TGFBR2	GFR	2.26443	4.32247	3.09298	9.35795	2.84219	2.80513	3.83924	5.5512
IGF2R	GFR	0.577641	2.25782	3.6077	2.83289	3.21037	5.99578	4.15106	9.57976
TGFBR1	GFR	0.750092	0.464158	0.717309	0.651647	3.51316	1.73893	1.45504	5.8669
TGFBR3	GFR	0.001	0.001	3.81103	3.75703	0.819533	3.68272	1.79838	1.11951
IFNAR1	IFNR	4.29544	0.94008	1.07376	1.5146	0.465607	3.84774	1.06415	0.753087
IFNAR2	IFNR	0.480512	0.208742	1.663	0.864641	0.791074	1.02027	0.466003	1.50204
IFNGR1	IFNR	9.53626	12.4074	12.0309	22.2305	11.7835	52.314	27.3894	23.9609
IFNGR2	IFNR	6.40722	6.12776	3.2714	6.65292	17.2418	20.8424	12.5115	14.0765
IL15	IL	0.001	0.001	0.257962	0.478474	0.276849	1.62474	0.001	0.786786
IL10	IL	0.001	0.001	2.93201	0.737767	0.072959	1.14955	0.158714	0.540404
IL23A	IL	0.246527	0.224405	4.94752	0.55869	0.001	0.548937	0.692573	0.001
IL32	IL	0.438016	0.395269	26.5652	15.7898	5.69259	12.1928	11.4806	12.7366
IL18	IL	1.62873	0.62213	2.90985	3.01502	11.6611	4.13555	8.36096	7.70721
IL16	IL	10.0553	12.7446	18.045	4.59933	5.23581	10.4264	11.4101	11.9245
IL1B	IL	9.65504	12.1681	0.894676	2.8864	1.37285	5.54372	2.11139	6.07807
IL6R	ILR	1.49963	1.19714	1.3201	4.00236	7.0759	9.94191	3.1951	12.1932
IL18RAP	ILR	1.33087	2.26598	2.60418	3.85681	7.2118	5.90471	3.43375	3.28039
IL6ST	ILR	2.59476	4.71317	4.03561	3.74882	5.22141	6.72295	4.15185	2.41444
IL17RA	ILR	0.634238	1.64071	2.47766	4.23373	3.23461	1.49339	8.08304	11.094
IL27RA	ILR	1.81596	1.27699	4.35018	2.74296	2.07069	4.81967	4.41835	3.76577
IL4R	ILR	2.68373	2.71546	3.08815	5.72976	2.42068	7.33581	6.77201	6.39014
IL21R	ILR	2.329	1.19837	4.86656	2.43431	0.335419	0.394021	1.35324	0.208454
IL12RB1	ILR	2.20738	1.93798	7.35371	5.42796	1.307	3.3724	2.4946	1.62332
IL2RB	ILR	0.001	0.467313	6.19502	5.55631	0.621786	3.8756	2.41161	1.66058
IL13RA1	ILR	1.55688	0.698764	0.760292	0.467686	0.943576	8.98054	3.97961	1.03123
IL1R1	ILR	0.238429	0.039618	0.187568	2.08698	0.774696	0.001	1.3015	1.45876
IL15RA	ILR	0.529198	0.462739	0.636796	1.135	0.631458	1.62424	0.661941	0.989493
IL18R1	ILR	0.988318	0.835029	0.066797	0.65721	0.305452	1.92327	0.373038	1.55387
IL2RA	ILR	0.001	0.080244	0.611091	0.274213	0.238563	0.001	1.21103	0.076127
IL17RC	ILR	1.68866	0.145314	0.214822	1.19299	0.53446	0.460904	1.09775	0.824601
IL1R2	ILR	0.108924	0.761609	0.255239	1.1056	0.324378	0.527492	2.24166	0.242562
IL1RAP	ILR	3.5302	1.53495	0.610364	1.11933	1.40285	2.19079	3.96913	0.934919
IL3RA	ILR	2.63182	2.17854	0.446919	0.581701	0.001	3.16787	2.15612	0.914946
IL7R	ILR	34.9155	51.0698	12.8434	12.7144	5.05114	2.57693	25.3421	12.2871
IL10RB	ILR	5.43854	12.2632	11.1841	6.9743	12.6875	18.4895	11.5854	14.1938
IL10RA	ILR	0.68681	0.962978	10.5451	8.77882	4.71106	20.5936	7.89366	8.05611
IL2RG	ILR	4.63641	2.54499	7.89721	8.11071	1.27331	5.47871	11.291	9.18084
MMP14	MMP	0.001	0.128937	4.27984	1.31299	0.001	1.24979	0.623168	0.907723
MMP11	MMP	1.4899	4.67018	0.922163	0.042396	0.001	0.001	0.186545	0.001
MMP28	MMP	0.968393	2.06721	0.226331	0.0249	0.001	0.001	0.001	0.060849
MMP8	MMP	2.18064	2.59019	3.6122	39.2926	28.6391	19.7471	10.4849	92.6453
MMP9	MMP	2.84264	27.4864	4.33604	61.5914	48.1071	25.8288	13.9543	78.8636
TIMP1	TIMP	1.39534	1.65321	5.49598	4.34387	4.30221	11.2277	9.79094	8.70036
TIMP2	TIMP	0.757849	2.50523	0.225829	0.301193	0.385132	0.818514	0.914283	6.73792
TIMP4	TIMP	0.001	0.001	0.001	0.392818	0.001	0.043531	1.04529	0.100974
TLR1	TLR	1.19467	1.20333	0.991675	4.71762	6.44566	0.873576	2.12647	0.539809
TLR6	TLR	1.48922	1.81909	6e-05	0.343399	0.001	0.202303	0.014431	0.002732
TLR4	TLR	0.497781	0.053232	0.03331	0.44832	0.740309	32.6987	0.772829	2.75663
TLR7	TLR	0.001	0.001	0.044337	0.005745	0.658089	2.00606	0.383128	1.08786
TLR8	TLR	0.20483	0.453423	0.57974	0.001	3.57961	0.497303	0.013982	0.018058
TNFSF10	TNF	1.67744	2.64037	2.59611	14.3419	14.3872	41.635	10.9929	17.5702
TNFSF13	TNF	8.36741	3.72145	1.35076	7.44948	11.1015	20.6768	31.4818	18.2741
TNFAIP3	TNF	3.6259	1.87645	16.7797	8.50038	0.973776	4.87785	2.49402	3.24326
LTB	TNF	3.88735	1.90517	3.81012	6.59595	2.41514	8.9139	9.27238	2.5214
TNFAIP8	TNF	2.15898	1.04557	4.33069	4.80522	9.06438	5.12087	5.70737	8.85699
TNFSF13B	TNF	1.43164	0.572809	1.7224	4.75211	9.15611	14.4634	4.9453	5.40447
TNFSF4	TNF	0.542319	6.72119	0.082071	0.037122	0.38528	1.79571	0.134406	0.27482
TNFAIP8L2	TNF	0.748887	0.879263	0.115846	0.452382	0.626314	0.779354	0.482856	17.9194
TNFAIP8L1	TNF	2.27808	0.239919	0.028487	0.001	1.01096	0.925894	0.290714	0.059482
TNFAIP1	TNF	0.528706	0.651759	1.08188	0.690236	1.24445	1.59253	0.558976	0.472861
TNFSF8	TNF	0.540681	0.158191	1.66139	0.774524	0.476964	1.7613	0.820802	0.894517
TNFSF12	TNF	0.052019	0.139003	0.868781	0.612714	0.550383	2.06314	2.58122	0.978866
TNFSF9	TNF	0.001	0.001	0.838528	1.03626	0.001	0.001	0.468073	0.001
TNF	TNF	0.125302	2.75133	1.25521	0.895291	0.779509	1.81653	1.84275	0.068963
TNFAIP2	TNF	1.89094	0.955985	0.336539	4.599	0.297572	1.67378	1.75307	0.821954
TNFAIP6	TNF	0.001	0.82565	0.86493	3.54989	3.235	2.13299	1.3599	4.58022
TNFRSF10B	TNFR	9.50325	1.97023	6.09301	2.22865	3.69379	7.50117	3.55844	3.14835
TNFRSF10C	TNFR	0.71409	1.14019	0.987966	6.16009	3.63197	4.11269	3.43277	5.38504
TNFRSF21	TNFR	6.50358	13.8092	0.478654	0.31755	0.001	0.001	0.525925	0.524686
TNFRSF8	TNFR	0.001	0.001	0.127831	0.52224	0.02474	1.81778	0.001	0.361651
TNFRSF13B	TNFR	0.013448	0.025128	1.67669	0.057585	0.013227	0.001	0.001	0.001
TNFRSF18	TNFR	0.001	0.59435	1.13137	0.221952	0.059145	0.408288	0.001	0.001
TNFRSF25	TNFR	0.001	0.023174	1.97239	0.484951	0.260438	0.0436	0.773009	1.92057
TNFRSF4	TNFR	0.001	0.001	2.30193	0.748503	0.074156	0.117828	0.220067	0.028863
TNFRSF9	TNFR	0.001	0.001	2.97738	1.02182	0.001	0.097242	0.001	0.001
TNFRSF10D	TNFR	1.44231	1.54478	1.66773	0.436425	0.995665	0.322304	1.18353	0.586363
TNFRSF17	TNFR	0.028277	0.31477	2.08239	0.3668	2.5698	0.001	1.79205	0.22908
LTBR	TNFR	1.68871	2.7631	0.895313	1.06232	1.61893	4.661	1.7737	2.75763
TNFRSF10A	TNFR	0.312979	0.243914	2.32531	0.785934	2.00728	3.85266	3.5582	2.30265
TNFRSF14	TNFR	9.83987	12.6918	15.2912	11.0747	5.16626	2.60935	4.9954	5.94248
TNFRSF1A	TNFR	10.5187	10.8733	4.79254	9.98017	7.68058	15.3016	13.4262	16.5545
TNFRSF1B	TNFR	18.3014	15.0624	16.6515	4.33706	8.34314	32.9885	9.67894	17.528
CD48	Immunostimulator	17.5398	17.3266	102.46	83.6884	58.7195	161.238	107.882	82.5981
MICA	Immunostimulator	2.5576	1.48236	2.49841	1.18069	0.74257	2.03345	3.34917	1.78803
CD40	Immunostimulator	1.3585	0.54067	1.05124	1.17289	0.47642	2.4407	2.26068	1.90702
TMEM173	Immunostimulator	0.82072	0.7332	3.60995	3.06136	3.00537	3.97582	11.8219	8.2332
ENTPD1	Immunostimulator	0.46715	0.45447	1.67506	4.47962	4.89218	8.53097	5.64948	4.1438
KLRK1	Immunostimulator	0.85661	0.43049	2.60936	5.40655	2.92811	8.73172	2.51764	0.48398
CD70	Immunostimulator	0.08801	0.3349	16.705	3.88007	0.73258	1.51815	0.8615	0.001
ICOS	Immunostimulator	0.25189	0.001	4.28741	6.14674	1.26121	0.61468	1.38328	0.86432
CD80	Immunostimulator	0.29915	0.08099	0.47061	2.45371	0.001	0.001	1.03223	0.15946
CD28	Immunostimulator	0.13178	0.08914	2.39246	1.20553	0.49815	1.85377	1.83011	1.15651
TMIGD2	Immunostimulator	0.001	0.24591	0.55523	0.21483	0.47246	0.86302	0.94178	1.61216
CD274	Immunostimulator	0.24637	0.03205	1.05601	0.23819	0.0228	0.001	1.34548	0.35677
CD40LG	Immunostimulator	0.001	0.001	0.91089	0.16407	0.27945	0.04133	0.39487	1.20296
PVR	Immunostimulator	0.16972	0.001	0.45542	0.93051	0.38813	1.32017	0.13561	0.81594
CD27	Immunostimulator	5.45644	0.06005	8.64582	9.3454	2.28343	11.3353	7.94773	0.21046
C10orf54	Immunostimulator	4.33384	5.35027	5.40109	8.81088	6.9747	12.2851	8.77189	10.5732
NT5E	Immunostimulator	2.10899	3.68985	1.74449	0.64403	0.001	0.001	0.27466	0.17506
MICB	Immunostimulator	3.43189	2.99894	4.43145	5.77623	5.20387	4.7232	2.34273	4.96122
CD86	Immunostimulator	4.05077	1.56957	2.61737	2.75077	4.69168	8.58591	6.43412	4.58483
Note: The four B-ALL patients, A, B, C, and D, were classified to be R and NR, depending on their response to the CAR-T therapy. D0 and D14 indicate 1 day before and 14 days after injection of CAR-T cells, respectively. CD19-CAR-T cells were infused with 1/3 dose at day 1 (D1) and 2/3 dose at day 2 (D2). The type column in the table indicate the categories of the microenvironment genes and immuno…
