# Supplementary material for: Transcriptome and Regulatory Network Analyses of CD19-CAR-T Immunotherapy for B-ALL
Source: Genomics Proteomics Bioinformatics. 2019 Jun 13;17(2):190–200. doi: 10.1016/j.gpb.2018.12.008 (PMC6620363; doi:10.1016/j.gpb.2018.12.008)
Supplement: Supplementary Table S4 [file mmc9.xls]

## Sheet: black_module
Table S4 KEGG pathway enrichment analysis of 9 highly correlated modules
Pathway ID	Pathway name	No. of enriched genes	No. of query genes	No. of genes in the pathway	Total Gene In Pathway Background Gene	P value	FDR	Enrichment ratio	Enrichment factor	Enriched genes
ko04110	Cell cycle	14	87	125	7172	1.63e-11	3.74e-10	0.16	0.11	BUB1,CCNB2,CCNE2,CDC25A,CDC45,CDC6,CDK1,CDK2,CHEK1,CHEK2,MCM4,PKMYT1,PTTG1,TTK
ko04115	p53 signaling pathway	7	87	69	7172	1.55e-06	1.78e-05	0.08	0.1	CCNB2,CCNE2,CDK1,CDK2,CHEK1,CHEK2,FAS
ko04114	Oocyte meiosis	9	87	129	7172	3.09e-06	2.37e-05	0.1	0.07	AURKA,BUB1,CCNB2,CCNE2,CDK1,CDK2,FBXO5,PKMYT1,PTTG1
ko03460	Fanconi anemia pathway	6	87	58	7172	5.52e-06	3.17e-05	0.07	0.1	APITD1,BRCA1,FANCL,RAD51,STRA13,UBE2T
ko05222	Small cell lung cancer	7	87	86	7172	8.32e-06	3.83e-05	0.08	0.08	BCL2L1,CCNE2,CDK2,CKS2,NFKBIA,PIK3R1,TRAF5
ko04914	Progesterone-mediated oocyte maturation	7	87	99	7172	2.36e-05	9.05e-05	0.08	0.07	BUB1,CCNB2,CDC25A,CDK1,CDK2,PIK3R1,PKMYT1
ko05166	HTLV-I infection	11	87	258	7172	5.83e-05	0.000192	0.13	0.04	BCL2L1,CCNB2,CHEK1,CHEK2,HLA-DRA,MYBL2,NFKBIA,NFYB,PIK3R1,POLE2,PTTG1
ko05169	Epstein-Barr virus infection	9	87	204	7172	0.000165	0.000439	0.1	0.04	CDK1,CDK2,HLA-DRA,NFKBIA,PIK3R1,PLCG2,PSMC5,PSMD12,TRAF5
ko05203	Viral carcinogenesis	9	87	205	7172	0.000172	0.000439	0.1	0.04	CCNE2,CDK1,CDK2,CHEK1,HIST1H4I,MRPS18B,NFKBIA,PIK3R1,TRAF5
ko05200	Pathways in cancer	13	87	397	7172	0.000267	0.000614	0.15	0.03	BCL2L1,CCNE2,CDK2,CKS2,DAPK1,FAS,GNG11,LPAR6,NFKBIA,PIK3R1,PLCG2,RAD51,TRAF5
ko01524	Platinum drug resistance	5	87	76	7172	0.000297	0.00062	0.06	0.07	BCL2L1,BRCA1,FAS,PIK3R1,TOP2A
ko05322	Systemic lupus erythematosus	6	87	135	7172	0.0012	0.00229	0.07	0.04	HIST1H3G,HIST1H4I,HIST2H3C,HIST3H2A,HLA-DRA,SNRPD1
ko04210	Apoptosis	6	87	141	7172	0.00154	0.00273	0.07	0.04	BCL2L1,FAS,IL3RA,NFKBIA,PIK3R1,SEMA7A
ko05145	Toxoplasmosis	5	87	118	7172	0.00298	0.0049	0.06	0.04	BCL2L1,HLA-DRA,NFKBIA,PIK3R1,PPIF
ko04068	FoxO signaling pathway	5	87	134	7172	0.00557	0.00854	0.06	0.04	CAT,CCNB2,CDK2,PIK3R1,PLK4
ko05162	Measles	5	87	136	7172	0.00598	0.0086	0.06	0.04	CCNE2,CDK2,FAS,NFKBIA,PIK3R1
ko04120	Ubiquitin mediated proteolysis	5	87	139	7172	0.00664	0.00891	0.06	0.04	BRCA1,FANCL,UBE2C,UBE2S,UBE4A
ko05168	Herpes simplex infection	6	87	185	7172	0.00697	0.00891	0.07	0.03	CDK1,CDK2,FAS,HLA-DRA,NFKBIA,TRAF5
ko05161	Hepatitis B	5	87	146	7172	0.00839	0.0102	0.06	0.03	CCNE2,CDK2,FAS,NFKBIA,PIK3R1
ko05034	Alcoholism	5	87	180	7172	0.0217	0.025	0.06	0.03	GNG11,HIST1H3G,HIST1H4I,HIST2H3C,HIST3H2A
ko04151	PI3K-Akt signaling pathway	8	87	345	7172	0.0234	0.0256	0.09	0.02	BCL2L1,BRCA1,CCNE2,CDK2,GNG11,IL3RA,LPAR6,PIK3R1
Note: Query genes refer to total genes in the co-expression module; number of enriched genes refer to the number of input genes that belong to a specific pathway; enrichment ratio is calculated as the number of enriched genes devided by the nuimber of query genes; enrichment factor is calculated as the number of enriched genes devided by the number of genes in a specific pathway. Total gene in pa…

## Sheet: blue_module
Table S4 KEGG pathway enrichment analysis of 9 highly correlated modules
Pathway ID	Pathway	Enriched Gene Number	Query Gene Number	Gene Number Of This Pathway	Total Gene In Pathway Background Gene	Pvalue	FDR	Enrich Ratio	Rich Factor	Enriched Gene
ko04110	Cell cycle	10	127	125	7172	1.17e-05	0.000233141	0.08	0.08	BUB1B,CCNB1,CCNE1,CDC25B,E2F2,MAD2L1,ORC1,TFDP1,TFDP2,YWHAZ
ko00240	Pyrimidine metabolism	7	127	117	7172	0.00105	0.0105212	0.06	0.06	CMPK2,DTYMK,NME3,NT5C3A,POLR3K,PRIM1,RRM2
ko04974	Protein digestion and absorption	5	127	90	7172	0.00507	0.0310364	0.04	0.06	COL18A1,COL1A1,COL1A2,CPA3,SLC6A19
ko04640	Hematopoietic cell lineage	5	127	97	7172	0.00728	0.0310364	0.04	0.05	CD3E,CD8A,GYPA,ITGA4,TFRC
ko04114	Oocyte meiosis	6	127	129	7172	0.00776	0.0310364	0.05	0.05	CCNB1,CCNE1,CPEB4,MAD2L1,PPP3R1,YWHAZ
ko05322	Systemic lupus erythematosus	6	127	135	7172	0.00985	0.032845	0.05	0.04	C1QB,C1QC,HIST1H2AJ,HIST1H2AM,HIST1H3D,HIST2H4B
ko05166	HTLV-I infection	9	127	258	7172	0.0159	0.0453587	0.07	0.03	BUB1B,CD3E,E2F2,GPS2,IL2RB,MAD2L1,PPP3R1,SLC2A1,VCAM1
ko05164	Influenza A	6	127	175	7172	0.0354	0.0884269	0.05	0.03	CYCS,FURIN,HSPA1B,MAP2K3,RSAD2,SOCS3
ko04514	Cell adhesion molecules (CAMs)	5	127	145	7172	0.0434	0.0929121	0.04	0.03	CD8A,ITGA4,SELPLG,SPN,VCAM1
ko00230	Purine metabolism	6	127	188	7172	0.0489	0.0929121	0.05	0.03	GMPR,NME3,NT5C3A,POLR3K,PRIM1,RRM2
Note: Query genes refer to total genes in the co-expression module; number of enriched genes refer to the number of input genes that belong to a specific pathway; enrichment ratio is calculated as the number of enriched genes devided by the nuimber of query genes; enrichment factor is calculated as the number of enriched genes devided by the number of genes in a specific pathway. Total gene in pa…

## Sheet: brown_module
Table S4 KEGG pathway enrichment analysis of 9 highly correlated modules
Pathway ID	Pathway	Enriched Gene Number	Query Gene Number	Gene Number Of This Pathway	Total Gene In Pathway Background Gene	Pvalue	FDR	Enrich Ratio	Rich Factor	Enriched Gene
ko04640	Hematopoietic cell lineage	10	89	97	7172	2.38e-08	3.34e-07	0.11	0.1	CD19,CD36,CD3D,CD9,DNTT,FLT3,HLA-DPB1,IL1B,ITGA5,MME
ko05340	Primary immunodeficiency	6	89	37	7172	2.72e-07	1.9e-06	0.07	0.16	CD19,CD3D,CD79A,IGLL1,RAG1,RAG2
ko05322	Systemic lupus erythematosus	5	89	135	7172	0.00645	0.0238	0.06	0.04	HIST1H3C,HIST1H4A,HIST1H4E,HLA-DPB1,SSB
ko05034	Alcoholism	6	89	180	7172	0.00681	0.0238	0.07	0.03	ATF6B,CREB3L4,GNG7,HIST1H3C,HIST1H4A,HIST1H4E
ko04141	Protein processing in endoplasmic reticulum	5	89	169	7172	0.0182	0.0393	0.06	0.03	ATF6B,CAPN2,EIF2AK3,SAR1A,WFS1
ko04621	NOD-like receptor signaling pathway	5	89	170	7172	0.0187	0.0393	0.06	0.03	CARD6,FADD,IL1B,RNF31,TRPM2
ko05010	Alzheimer's disease	5	89	172	7172	0.0197	0.0393	0.06	0.03	CAPN2,EIF2AK3,FADD,IL1B,MME
ko04151	PI3K-Akt signaling pathway	8	89	345	7172	0.0267	0.042	0.09	0.02	ATF6B,CD19,CREB3L4,DDIT4,GNG7,ITGA5,TCL1B,YWHAH
ko05168	Herpes simplex infection	5	89	185	7172	0.027	0.042	0.06	0.03	EEF1D,EIF2AK3,FADD,HLA-DPB1,IL1B
ko05169	Epstein-Barr virus infection	5	89	204	7172	0.0407	0.0528	0.06	0.02	CD19,EIF2AK3,HLA-DPB1,XPO1,YWHAH
ko05203	Viral carcinogenesis	5	89	205	7172	0.0415	0.0528	0.06	0.02	ATF6B,CREB3L4,HIST1H4A,HIST1H4E,YWHAH
Note: Query genes refer to total genes in the co-expression module; number of enriched genes refer to the number of input genes that belong to a specific pathway; enrichment ratio is calculated as the number of enriched genes devided by the nuimber of query genes; enrichment factor is calculated as the number of enriched genes devided by the number of genes in a specific pathway. Total gene in pa…

## Sheet: green_module
Table S4 KEGG pathway enrichment analysis of 9 highly correlated modules
Pathway ID	Pathway	Enriched Gene Number	Query Gene Number	Gene Number Of This Pathway	Total Gene In Pathway Background Gene	Pvalue	FDR	Enrich Ratio	Rich Factor	Enriched Gene
ko05323	Rheumatoid arthritis	6	91	90	7172	0.000133317	0.00204472	0.07	0.07	ATP6V0E2,CTLA4,HLA-DRB5,IFNG,IL23A,JUN
ko05321	Inflammatory bowel disease (IBD)	5	91	65	7172	0.00016001	0.00204472	0.05	0.08	HLA-DRB5,IFNG,IL23A,JUN,STAT1
ko05322	Systemic lupus erythematosus	7	91	135	7172	0.000292724	0.00204472	0.08	0.05	HIST1H2BC,HIST1H2BD,HIST1H2BN,HIST2H2AA4,HIST3H2BB,HLA-DRB5,IFNG
ko04659	Th17 cell differentiation	6	91	107	7172	0.000390848	0.00204472	0.07	0.06	HLA-DRB5,IFNG,IL23A,JAK3,JUN,STAT1
ko04210	Apoptosis	7	91	141	7172	0.000393215	0.00204472	0.08	0.05	BIRC3,DDIT3,GADD45A,GZMB,JUN,PMAIP1,TUBA1A
ko05203	Viral carcinogenesis	8	91	205	7172	0.00110134	0.00436659	0.09	0.04	CDC42,HIST1H2BC,HIST1H2BD,HIST1H2BN,HIST3H2BB,JAK3,JUN,PMAIP1
ko04658	Th1 and Th2 cell differentiation	5	91	94	7172	0.00117562	0.00436659	0.05	0.05	HLA-DRB5,IFNG,JAK3,JUN,STAT1
ko05162	Measles	6	91	136	7172	0.0016257	0.00528354	0.07	0.04	CSNK2A3,IFNG,JAK3,RAB9A,STAT1,TNFAIP3
ko05168	Herpes simplex infection	7	91	185	7172	0.00230409	0.00658925	0.08	0.04	CSNK2A3,HLA-DRB5,IFNG,JUN,STAT1,TAP1,TAP2
ko03040	Spliceosome	6	91	147	7172	0.00253433	0.00658925	0.07	0.04	CAMK2D,CCDC12,LSM3,LSM8,PHF5A,RBMX
ko04932	Non-alcoholic fatty liver disease (NAFLD)	6	91	151	7172	0.0029474	0.00696658	0.07	0.04	CDC42,COX8A,DDIT3,JUN,NDUFB6,SDHC
ko05152	Tuberculosis	6	91	179	7172	0.0074535	0.015923	0.07	0.03	CAMK2D,HLA-DRB5,IFNG,IL23A,PLK3,STAT1
ko00190	Oxidative phosphorylation	5	91	138	7172	0.0079615	0.015923	0.05	0.04	ATP6V0E2,COX8A,NDUFB6,PLK3,SDHC
ko04145	Phagosome	5	91	155	7172	0.0136452	0.0221191	0.05	0.03	ATP6V0E2,HLA-DRB5,TAP1,TAP2,TUBA1A
ko04024	cAMP signaling pathway	6	91	203	7172	0.0142937	0.0221191	0.07	0.03	CAMK2D,F2R,FXYD2,JUN,RAP1A,RRAS2
ko05169	Epstein-Barr virus infection	6	91	204	7172	0.0146523	0.0221191	0.07	0.03	CSNK2A3,HLA-DRB5,IFNG,JAK3,JUN,TNFAIP3
ko03010	Ribosome	5	91	158	7172	0.0148836	0.0221191	0.05	0.03	MRPL12,MRPL19,RPL37,RPS27L,RPS29
ko04630	Jak-STAT signaling pathway	5	91	159	7172	0.0153132	0.0221191	0.05	0.03	CKS1B,IFNG,IL23A,JAK3,STAT1
ko04621	NOD-like receptor signaling pathway	5	91	170	7172	0.0206225	0.0282203	0.05	0.03	BIRC3,GBP2,JUN,STAT1,TNFAIP3
ko05034	Alcoholism	5	91	180	7172	0.0264327	0.0343625	0.05	0.03	HIST1H2BC,HIST1H2BD,HIST1H2BN,HIST2H2AA4,HIST3H2BB
ko04062	Chemokine signaling pathway	5	91	190	7172	0.0332465	0.0411623	0.05	0.03	CCL4,CDC42,JAK3,RAP1A,STAT1
Note: Query genes refer to total genes in the co-expression module; number of enriched genes refer to the number of input genes that belong to a specific pathway; enrichment ratio is calculated as the number of enriched genes devided by the nuimber of query genes; enrichment factor is calculated as the number of enriched genes devided by the number of genes in a specific pathway. Total gene in pa…

## Sheet: red_module
Table S4 KEGG pathway enrichment analysis of 9 highly correlated modules
Pathway ID	Pathway	Enriched Gene Number	Query Gene Number	Gene Number Of This Pathway	Total Gene In Pathway Background Gene	Pvalue	FDR	Enrich Ratio	Rich Factor	Enriched Gene
ko04115	p53 signaling pathway	6	55	69	7172	7.87e-07	6.55e-06	0.11	0.09	BAX,BBC3,CDKN1A,PPM1D,PTEN,THBS1
ko05168	Herpes simplex infection	9	55	185	7172	1.09e-06	6.55e-06	0.16	0.05	EIF2AK2,HLA-DPA1,HLA-DRB1,IFIH1,IFIT1,IFIT1B,IRF7,OAS1,OAS3
ko05164	Influenza A	8	55	175	7172	6.04e-06	1.59e-05	0.15	0.05	EIF2AK2,HLA-DPA1,HLA-DRB1,IFIH1,IRF7,MX1,OAS1,OAS3
ko05160	Hepatitis C	7	55	133	7172	6.63e-06	1.59e-05	0.13	0.05	CDKN1A,EIF2AK2,IFIT1,IFIT1B,IRF7,OAS1,OAS3
ko05162	Measles	7	55	136	7172	7.82e-06	1.59e-05	0.13	0.05	BBC3,EIF2AK2,IFIH1,IRF7,MX1,OAS1,OAS3
ko04640	Hematopoietic cell lineage	6	55	97	7172	7.95e-06	1.59e-05	0.11	0.06	CD1C,CD24,CD34,HLA-DPA1,HLA-DRB1,MS4A1
ko05322	Systemic lupus erythematosus	5	55	135	7172	0.000541	0.000928	0.09	0.04	HIST1H2AC,HIST1H2AD,HIST1H4C,HLA-DPA1,HLA-DRB1
ko05161	Hepatitis B	5	55	146	7172	0.000819	0.00119	0.09	0.03	BAX,CDKN1A,IFIH1,IRF7,PTEN
ko05203	Viral carcinogenesis	6	55	205	7172	0.000891	0.00119	0.11	0.03	BAX,CDKN1A,CHD4,EIF2AK2,HIST1H4C,IRF7
ko05166	HTLV-I infection	6	55	258	7172	0.00333	0.004	0.11	0.02	BAX,CDKN1A,HLA-DPA1,HLA-DRB1,SMAD2,XBP1
ko05169	Epstein-Barr virus infection	5	55	204	7172	0.00447	0.00487	0.09	0.02	CDKN1A,EIF2AK2,HLA-DPA1,HLA-DRB1,POLR2D
Note: Query genes refer to total genes in the co-expression module; number of enriched genes refer to the number of input genes that belong to a specific pathway; enrichment ratio is calculated as the number of enriched genes devided by the number of query genes; enrichment factor is calculated as the number of enriched genes devided by the number of genes in a specific pathway. Total gene in pat…

## Sheet: purple_module
Table S4 KEGG pathway enrichment analysis of 9 highly correlated modules
Pathway ID	Pathway	Enriched Gene Number	Query Gene Number	Gene Number Of This Pathway	Total Gene In Pathway Background Gene	Pvalue	FDR	Enrich Ratio	Rich Factor	Enriched Gene
ko05169	Epstein-Barr virus infection	5	49	204	7172	0.00248114	0.00496227	0.1	0.02	HLA-A,MAP3K7,MAPK8,SHFM1,TBP
Note: Query genes refer to total genes in the co-expression module; number of enriched genes refer to the number of input genes that belong to a specific pathway; enrichment ratio is calculated as the number of enriched genes devided by the nuimber of query genes; enrichment factor is calculated as the number of enriched genes devided by the number of genes in a specific pathway. Total gene in pa…

## Sheet: turquiose_module
Table S4 KEGG pathway enrichment analysis of 9 highly correlated modules
Pathway ID	Pathway	Enriched Gene Number	Query Gene Number	Gene Number Of This Pathway	Total Gene In Pathway Background Gene	Pvalue	FDR	Enrich Ratio	Rich Factor	Enriched Gene
ko05150	Staphylococcus aureus infection	7	111	56	7172	1.96e-06	5.48e-05	0.06	0.13	C1QA,C5AR1,FCGR2A,FCGR3A,FPR1,FPR2,PTAFR
ko04380	Osteoclast differentiation	10	111	133	7172	5.76e-06	8.06e-05	0.09	0.08	FCGR2A,FCGR3A,FOS,IFNGR1,LILRA5,LILRB2,NCF1,NCF2,RAC1,TYROBP
ko05140	Leishmaniasis	7	111	73	7172	1.49e-05	0.000139	0.06	0.1	FCGR2A,FCGR3A,FOS,IFNGR1,NCF1,NCF2,TLR4
ko04060	Cytokine-cytokine receptor interaction	13	111	272	7172	7.04e-05	0.000493	0.12	0.05	CCR2,CSF3R,CX3CR1,CXCL8,IFNGR1,IL10RA,IL13RA1,LTBR,PF4,PF4V1,PLEKHO2,TNFRSF1B,TNFSF10
ko05152	Tuberculosis	10	111	179	7172	9.32e-05	0.000522	0.09	0.06	CLEC7A,CTSS,FCGR2A,FCGR3A,IFNGR1,IL10RA,ITGAX,RAB5B,RFXANK,TLR4
ko04145	Phagosome	9	111	155	7172	0.000132	0.000615	0.08	0.06	CLEC7A,CTSS,FCGR2A,FCGR3A,NCF1,NCF2,RAB5B,RAC1,TLR4
ko04650	Natural killer cell mediated cytotoxicity	8	111	135	7172	0.000226	0.000905	0.07	0.06	FCGR3A,IFNGR1,KLRD1,KLRK1,PRF1,RAC1,TNFSF10,TYROBP
ko04666	Fc gamma R-mediated phagocytosis	6	111	93	7172	0.000558	0.00195	0.05	0.06	FCGR2A,FCGR3A,INPPL1,LYN,NCF1,RAC1
ko04662	B cell receptor signaling pathway	5	111	73	7172	0.00088	0.00274	0.05	0.07	FOS,IFITM1,INPPL1,LYN,RAC1
ko05133	Pertussis	5	111	76	7172	0.00109	0.00283	0.05	0.07	C1QA,CXCL8,FOS,NLRP3,TLR4
ko05322	Systemic lupus erythematosus	7	111	135	7172	0.00111	0.00283	0.06	0.05	C1QA,FCGR2A,FCGR3A,HIST1H2AG,HIST1H2BJ,HIST1H2BL,HIST1H4B
ko04610	Complement and coagulation cascades	5	111	79	7172	0.00133	0.00311	0.05	0.06	C1QA,C5AR1,F13A1,ITGAX,SERPINA1
ko04210	Apoptosis	7	111	141	7172	0.00147	0.00317	0.06	0.05	BAK1,BCL2A1,CTSS,FOS,MCL1,PRF1,TNFSF10
ko05132	Salmonella infection	5	111	86	7172	0.00207	0.00413	0.05	0.06	CXCL8,FOS,IFNGR1,RAC1,TLR4
ko04062	Chemokine signaling pathway	8	111	190	7172	0.00262	0.00489	0.07	0.04	CCR2,CX3CR1,CXCL8,LYN,NCF1,PF4,PF4V1,RAC1
ko04064	NF-kappa B signaling pathway	5	111	98	7172	0.00399	0.00697	0.05	0.05	BCL2A1,CXCL8,LTBR,LYN,TLR4
ko05203	Viral carcinogenesis	8	111	205	7172	0.00435	0.00716	0.07	0.04	BAK1,GTF2E1,HIST1H2BJ,HIST1H2BL,HIST1H4B,LTBR,LYN,RAC1
ko04621	NOD-like receptor signaling pathway	7	111	170	7172	0.0047	0.00731	0.06	0.04	CXCL8,GABARAP,MEFV,NAMPT,NLRP3,OAS2,TLR4
ko05142	Chagas disease (American trypanosomiasis)	5	111	104	7172	0.00533	0.00786	0.05	0.05	C1QA,CXCL8,FOS,IFNGR1,TLR4
ko05164	Influenza A	6	111	175	7172	0.0185	0.0248	0.05	0.03	CXCL8,IFNGR1,NLRP3,OAS2,TLR4,TNFSF10
ko05162	Measles	5	111	136	7172	0.0186	0.0248	0.05	0.04	CBLB,IFNGR1,OAS2,TLR4,TNFSF10
ko04630	Jak-STAT signaling pathway	5	111	159	7172	0.0364	0.0463	0.05	0.03	CSF3R,IFNGR1,IL10RA,IL13RA1,MCL1
ko04010	MAPK signaling pathway	7	111	260	7172	0.0479	0.0583	0.06	0.03	DUSP1,DUSP5,FOS,MAP3K2,PAK2,RAC1,STMN1
Note: Query genes refer to total genes in the co-expression module; number of enriched genes refer to the number of input genes that belong to a specific pathway; enrichment ratio is calculated as the number of enriched genes devided by the nuimber of query genes; enrichment factor is calculated as the number of enriched genes devided by the number of genes in a specific pathway. Total gene in pa…

## Sheet: yellow_module
Table S4 KEGG pathway enrichment analysis of 9 highly correlated modules
Pathway ID	Pathway	Enriched Gene Number	Query Gene Number	Gene Number Of This Pathway	Total Gene In Pathway Background Gene	Pvalue	FDR	Enrich Ratio	Rich Factor	Enriched Gene
ko04144	Endocytosis	12	92	262	7172	2.59e-05	0.000517866	0.13	0.05	ARF6,CBL,CHMP4B,CLTCL1,HSPA1A,KIAA1033,RAB31,RUFY1,SNX12,TGFBR1,VPS35,WWP1
ko05150	Staphylococcus aureus infection	5	92	56	7172	7.33e-05	0.000732882	0.05	0.09	C3AR1,FCAR,FCGR3B,HLA-DQB1,ITGAM
ko04670	Leukocyte transendothelial migration	6	92	118	7172	0.000754	0.00502616	0.07	0.05	CXCL12,ITGAM,MMP9,PTK2B,RAC2,VASP
ko05202	Transcriptional misregulation in cancer	7	92	180	7172	0.00208	0.00832322	0.08	0.04	CCND2,CCNT1,CEBPE,FUS,H3F3A,ITGAM,MMP9
ko01522	Endocrine resistance	5	92	104	7172	0.00209	0.00832322	0.05	0.05	HBEGF,MMP9,NCOA3,NOTCH2,SOS2
ko03013	RNA transport	7	92	186	7172	0.00255	0.00832322	0.08	0.04	CBL,CD68,EIF4A1,EIF4E,NUP88,POP7,RPP30
ko04062	Chemokine signaling pathway	7	92	190	7172	0.00291	0.00832322	0.08	0.04	CCR1,CXCL10,CXCL12,CXCR6,PTK2B,RAC2,SOS2
ko04145	Phagosome	6	92	155	7172	0.00363	0.00906431	0.07	0.04	FCAR,FCGR3B,HLA-DQB1,ITGAM,OLR1,TUBA4A
ko04650	Natural killer cell mediated cytotoxicity	5	92	135	7172	0.00756	0.0158038	0.05	0.04	FCGR3B,HCST,PTK2B,RAC2,SOS2
ko05152	Tuberculosis	6	92	179	7172	0.0079	0.0158038	0.07	0.03	CAMP,CARD9,EP300,FCGR3B,HLA-DQB1,ITGAM
ko04310	Wnt signaling pathway	5	92	144	7172	0.0102	0.0181807	0.05	0.03	CCND2,EP300,FRAT1,FRAT2,RAC2
ko05224	Breast cancer	5	92	146	7172	0.0109	0.0181807	0.05	0.03	FRAT1,FRAT2,NCOA3,NOTCH2,SOS2
ko05164	Influenza A	5	92	175	7172	0.0245	0.037769	0.05	0.03	CXCL10,EP300,HLA-DQB1,HSPA1A,IRF9
ko05016	Huntington's disease	5	92	194	7172	0.038	0.0542253	0.05	0.03	ATP5G3,CLTCL1,EP300,NDUFA2,NDUFA3
ko05205	Proteoglycans in cancer	5	92	205	7172	0.0475	0.0594069	0.05	0.02	CBL,HBEGF,MMP9,PLAUR,SOS2
ko05203	Viral carcinogenesis	5	92	205	7172	0.0475	0.0594069	0.05	0.02	CCND2,EP300,HIST1H4K,IRF9,YWHAG
Note: Query genes refer to total genes in the co-expression module; number of enriched genes refer to the number of input genes that belong to a specific pathway; enrichment ratio is calculated as the number of enriched genes devided by the nuimber of query genes; enrichment factor is calculated as the number of enriched genes devided by the number of genes in a specific pathway. Total gene in pa…

## Sheet: magenta_module
Table S4 KEGG pathway enrichment analysis of 9 highly correlated modules
Pathway ID	Pathway	Enriched Gene Number	Query Gene Number	Gene Number Of This Pathway	Total Gene In Pathway Background Gene	Pvalue	FDR	Enrich Ratio	Rich Factor	Enriched Gene
ko05322	Systemic lupus erythematosus	5	44	135	7172	0.000156066	0.000624265	0.11	0.04	H2AFJ,HIST1H2AH,HIST1H3F,HIST1H4L,HIST4H4
ko05034	Alcoholism	5	44	180	7172	0.000734564	0.00146913	0.11	0.03	H2AFJ,HIST1H2AH,HIST1H3F,HIST1H4L,HIST4H4
ko05203	Viral carcinogenesis	5	44	205	7172	0.00144482	0.00192643	0.11	0.02	HIST1H4L,HIST4H4,HLA-F,PIK3R5,TBPL1
Note: Query genes refer to total genes in the co-expression module; number of enriched genes refer to the number of input genes that belong to a specific pathway; enrichment ratio is calculated as the number of enriched genes devided by the nuimber of query genes; enrichment factor is calculated as the number of enriched genes devided by the number of genes in a specific pathway. Total gene in pa…
