# Supplementary material for: Transcriptome and Regulatory Network Analyses of CD19-CAR-T Immunotherapy for B-ALL
Source: Genomics Proteomics Bioinformatics. 2019 Jun 13;17(2):190–200. doi: 10.1016/j.gpb.2018.12.008 (PMC6620363; doi:10.1016/j.gpb.2018.12.008)
Supplement: Supplementary Table S5 [file mmc10.xls]

## Sheet: list.final
Table S5 Top 200 genes with the highest absolute correlations with lncRNAs
Note: The weight is used to measure the correlation between the two genes, which is calculated by the power factor of the correlation coefficient between the genes using WGCNA (R package). In our study, the weight means the 16th power of the absolute value of the pearson correlation coefficient. That is, weight = |pearson correlation coefficient|^16. WGCNA, weighted correlation network analysis.
Gene	lncRNA	Weight
COA3	IGKV1D-39	0.772776
EXOSC6	IGKV1D-39	0.772776
HIST1H3F	IGKV1D-39	0.772776
TLR8	SNORA74	0.765727
HIST1H2AH	SNORA74	0.764
HIST4H4	IGKV1D-39	0.752194
HIST1H1B	STAT6	0.749716
HIST1H1E	SNORA74	0.744855
SCO2	SNORA74	0.742475
BTBD6	SNORA74	0.737953
TACSTD2	SNORA74	0.73309
PRR29	NONHSAG254063	0.707153
HIST1H2AD	NONHSAG254063	0.706465
HIST1H4C	NONHSAG241424	0.705582
PCCA	CHCHD2P9	0.70235
MX1	NONHSAG241424	0.69955
CYB5A	NONHSAG241424	0.688223
TERF2	NONHSAG241424	0.681568
EFCAB11	NONHSAG249984	0.678793
MRC1	NONHSAG205252	0.676837
STAC	NONHSAG266884	0.675151
HIST1H4A	MED13	0.674787
LINC00116	MED13	0.674223
HIST1H3C	MED13	0.672543
PPM1F	AC006129.1	0.670397
RPS10-NUDT3	RP11-65L3.3	0.6697
RPL17-C18orf32	NONHSAG266884	0.6678
NEGR1	NONHSAG285955	0.667794
SRGN	CHCHD2P9	0.667336
CISH	NONHSAG228903	0.666815
GABARAP	SNORD3B-2	0.665563
CCL17	NONHSAG285955	0.661993
RHNO1	RP11-65L3.3	0.661487
HLA-DRB1	NONHSAG241424	0.656811
HLX	RP11-272L13.4	0.656501
IFIT1	NONHSAG239258	0.655807
MT-ATP8	NONHSAG249824	0.653438
TMED7	NONHSAG271818	0.652711
LRRC70	NONHSAG285955	0.652049
CSNK1G3	AC006129.1	0.650869
TLR4	AGPAT9	0.650457
LTB4R	NONHSAG249824	0.649937
RP11-345J4.5	STAT6	0.647732
INTS5	RP11-272L13.4	0.644852
H2AFJ	CTD-2047H16.5	0.644848
ITM2B	AC006129.1	0.644425
DFNA5	NONHSAG236802	0.643513
AGR2	NONHSAG236802	0.643479
HIST2H3PS2	SH3TC1	0.643418
H1FX	NONHSAG236802	0.642906
CSTF2T	NONHSAG261318	0.642893
NKAP	NONHSAG236802	0.641952
ADAMTS6	MED13	0.641889
VPREB1	NONHSAG236802	0.641755
HSH2D	NONHSAG241424	0.641119
TNFAIP8L2	RP11-272L13.4	0.64043
FEM1C	SNORD3B-2	0.639312
GNG7	MED13	0.638139
MAP3K2	SNORD3B-2	0.636166
ASS1	NONHSAG236802	0.635807
APOE	SNORD3B-2	0.635533
PDXP	AC006129.1	0.634432
HMHB1	AC006129.1	0.633656
TRMT10C	NONHSAG265370	0.633314
PPM1D	NONHSAG239258	0.633079
HPS6	NONHSAG249984	0.633065
USP18	NOP56P1	0.63128
PLD6	AC006129.1	0.630885
PTP4A3	NONHSAG285955	0.63083
HLA-DQB1	NONHSAG261318	0.630786
CEBPD	NONHSAG266884	0.630007
TNFSF4	AC006129.1	0.629964
RCAN1	AC006129.1	0.62962
ATF3	NONHSAG238759	0.629058
RNF139	NONHSAG236802	0.628098
CREBL2	SNORD3B-2	0.627739
RAB9A	NONHSAG238759	0.62749
C3AR1	NONHSAG261318	0.627288
NEURL1B	AC006129.1	0.627149
MDFI	CTC-425F1.4	0.626933
SOCS3	HSPE1P2	0.626774
GPBAR1	CIRBP-AS1	0.626755
MS4A1	COPE	0.626273
ZBED1	AC006129.1	0.624532
KBTBD11	NONHSAG249984	0.624238
CD52	NONHSAG261318	0.623851
RAP2B	CTC-425F1.4	0.623028
BRI3	RP11-65L3.3	0.622674
NQO2	RP11-272L13.4	0.621538
RTN1	SNORD3B-2	0.621026
IL23A	NONHSAG236802	0.620539
RGS12	COPE	0.62033
PLEKHF1	NONHSAG236802	0.619965
TSN	NONHSAG249984	0.617039
LIME1	RP11-272L13.4	0.616146
ACOT13	GNAI2	0.615786
GTPBP2	HSPE1P2	0.615492
WFS1	MED13	0.614606
BUD13	NONHSAG210679	0.61447
GGT5	TBL1XR1	0.612555
CLECL1	NONHSAG234754	0.612512
RAG2	MED13	0.611268
HIST1H3D	GNAI2	0.611043
JUNB	GNAI2	0.611043
MT-CO3	GNAI2	0.611043
HIST2H2AA4	NONHSAG236802	0.610895
ISCA2	RP11-272L13.4	0.609755
COL1A1	GNAI2	0.60969
THAP11	NONHSAG210679	0.609476
FAM26F	NONHSAG287607	0.609382
ZNF417	NONHSAG205252	0.608572
LMO2	NONHSAG285955	0.608549
POLM	AC006129.1	0.608281
CBR1	NONHSAG217420	0.607792
LRG1	NONHSAG261318	0.606523
MRPS27	NONHSAG217420	0.605423
LDLRAD4	NONHSAG210884	0.604489
COL1A2	RP11-161H23.5	0.603689
RAB14	NONHSAG208992	0.602328
PPIL1	NONHSAG205252	0.602021
DUSP1	SNORD3B-2	0.599118
TAF1D	NONHSAG271818	0.59911
HERC6	NONHSAG239258	0.598741
TBP	RP11-65L3.3	0.598487
CYTH3	NONHSAG226800	0.597351
LGALS2	KIAA0141	0.595778
HKR1	NONHSAG239258	0.595688
PLK2	CH17-373J23.1	0.595425
SECTM1	SNORD3B-2	0.594914
ARIH1	NONHSAG247871	0.594842
FNBP1	NONHSAG217420	0.592528
FAM46C	HSPE1P2	0.591071
ZEB2	NONHSAG247871	0.589989
GCDH	NONHSAG210679	0.589611
TPM2	RPL7AP31	0.589003
SLC6A19	HSPE1P2	0.587831
DDIT3	RPL7AP31	0.587736
CD70	NONHSAG236802	0.587662
CCDC12	CTC-425F1.4	0.587192
OGFOD3	NONHSAG261318	0.58677
CEBPE	RP11-272L13.4	0.586155
HIST2H4A	TBL1XR1	0.584917
TPSB2	PTMAP2	0.58339
F13A1	NONHSAG201981	0.583245
SPATS2L	NOP56P1	0.583199
CSRNP1	NONHSAG238759	0.583004
EIF2AK2	NONHSAG241424	0.582957
RGMA	NONHSAG226800	0.582196
PF4V1	SNORD3B-2	0.581845
GDF15	NONHSAG239258	0.58034
STX5	RP11-65L3.3	0.579713
C1orf21	SNORD3B-2	0.579481
CCL3	RP11-161H23.5	0.579147
AQP9	KIAA0141	0.579068
ZBTB22	RP3-402G11.26	0.577625
TPSAB1	PTMAP2	0.576587
CD93	HCG4P7	0.575721
OAS1	NONHSAG285955	0.575627
PQLC1	AC006129.1	0.574531
FXYD2	NONHSAG236802	0.572674
SH2B3	SNORD3B-2	0.570546
TIMP2	RP11-304L19.13	0.570167
TBC1D5	NONHSAG241424	0.569396
A2M	RP11-161H23.5	0.567466
RRP15	NONHSAG250181	0.567034
IKZF2	RPL7AP31	0.566848
APOC1	HSPE1P2	0.566704
RNASE3	RP11-272L13.4	0.566262
CHIT1	NONHSAG208992	0.565645
CD300A	KIAA0141	0.565572
HGH1	COPE	0.564279
MFSD8	SNORD3B-2	0.564159
HECTD4	HERC2P3	0.562567
TBC1D8	KIAA0141	0.561102
ISG15	COPE	0.561068
CPEB4	HSPE1P2	0.557295
PDCL	NONHSAG241424	0.557171
TIGAR	RPL7AP31	0.555836
PHF5A	CH17-373J23.1	0.555131
HPSE	NONHSAG247871	0.554349
CTLA4	NONHSAG236802	0.554312
XBP1	NONHSAG285955	0.55392
RAP1A	RPL7AP31	0.553274
FAXDC2	HERC2P3	0.552814
CCR1	NONHSAG265370	0.551834
TMEM150B	KIAA0141	0.550482
CD34	COPE	0.550128
SNX10	AC092580.4	0.549197
SIT1	RPL7AP31	0.547288
MKKS	RP11-65L3.3	0.547276
FOS	AC092580.4	0.546139
CCDC43	AC092580.4	0.545843
IGFBP4	HSPE1P2	0.545768
PGP	NONHSAG228903	0.543916
IMPDH2	KIAA0141	0.543848
NAPRT	RP5-915N17.11	0.543441
SERTAD1	HSPE1P2	0.542617
PPT2	RP11-272L13.4	0.542199
PRR14L	NONHSAG228903	0.541529
SDHC	NONHSAG234754	0.540515
